# Supplementary material for: Randomized trial to compare acceptability of magnesium sulphate administration for preeclampsia and eclampsia: Springfusor pump versus standard of care
Source: PLoS One. 2024 Jun 12;19(6):e0286361. doi: 10.1371/journal.pone.0286361 (PMC11168672; doi:10.1371/journal.pone.0286361)
Supplement: S1 File — (XLS) [file pone.0286361.s001.xls]

## Sheet: Sheet1
Study ID	Arm	Did the woman have a raised blood pressure?	Was the woman diagnosed with preeclampsia or eclampsia?	Decision to give MgSO4 has been made by caring provider	Did the woman receive any magnesium sulphate prior to admission?	level of Proteinuria at enrollment (+)	Womans age (years)	Gravidity	Approximate gestational age (weeks)	Number of ANCvisits	Admitted as	parity of the mother	Duration of administering 2nd dose of maintanenance (Mins)	Randomised after delivery of the baby	Did the woman have to be delivered	if yes in qn 7, how was the woman Modedelivered	sex of baby01	weight of baby1	apgor score of baby1	Status of the pregnancy	sex of baby2	weight of baby2	apgar score of baby2	date:	Date of discharge from this facility:	Woman�s condition at time of discharge:	Systolic blood pressure at enrolment	Diastolic Blood pressure at enrolment	Maternal death	platelets level	data of admision	duration in administering loading dose (mins)	duration of adminstering maintanance dose #2	3 = convulsion	1 = Flushing	2 = Nausea	3 = Vomiting	4 = Headache	5 = Drowsiness	6 = Diplopia	7 = Painatsite of the injection or IV site	8 = Burning sensation at injection site or IV site	On the scale of 1-7, if 1 is minimal pain and 7 is worst pain,	On the scale of 1-5, how would rate the acceptance of the way health worker	Would you recommend the way the way the drug was administered to you to you	If your blood pressure rose again in the next pregnancy, would youaccept	and time Springfusor was placed	fusor was placed	Whoplaced the Springfusor?
101	control	Yes	Yes	Yes	No	3	28	1	24	3	referral	1	5	0	1	2	male	600	6	singleton				2019-03-06	2019-03-14	stable	173	113	alive		2019-03-06	20	5	0	Yes	No	No	Yes	No	No	Yes	Yes	5	1	Yes	2
102	intervention	Yes	Yes	Yes	No	3	24	3	37	3	referral	3	238	0	1	1	female	2500	10	singleton				2019-03-17	2019-03-19	stable	150	100	alive	73	2019-03-16	12	167	0	No	No	No	No	Yes	No	No	No	2	2	Yes	2		11.55	2
103	control	Yes	Yes	Yes	No	2	26	1	39	4	book study site	1	2	0	1	2	female	3330	10	singleton				2019-02-20	2019-02-26	stable	165	109	alive	379	2019-02-19	27	2	0	Yes	No	No	Yes	No	No	Yes	Yes	5	2	Yes	2
104	control	Yes	Yes	Yes	No	3	40	6	35	4	book study site	6	2	0	1	2	female	1900	9	singleton				2019-05-17	2019-05-22	stable	173	91	alive	189	2019-05-17	27	2	0	Yes	Yes	No	No	Yes	No	Yes	No	6	3	No	2
105	intervention	Yes	Yes	Yes	No	1	25	2	23	1	referral	2	265	0	0					singleton				2019-03-16	2019-04-30	stable	158	110	alive	312	2019-03-16	17	260	0	Yes	No	No	No	No	No	Yes	Yes	2	2	Yes	2		23.18	1
106	intervention	Yes	Yes	Yes	No	4	22	2	36	1	book study site	2	215	0	1	2	male	3300	7	singleton				2019-03-05	2019-03-10	stable	167	124	alive	319	2019-03-05	15	191	0	No	Yes	No	No	No	No	Yes	No	1	2	Yes	2		13.4	2
107	control	Yes	Yes	Yes	No	1	27		38	4	referral	5	1	1	1	1	male	3080		singleton				2019-02-26	2019-03-10	stable	126	78	alive	312	2019-02-26	23	2	1	No	No	No	No	Yes	No	Yes	No	6	3	No	1
108	control	Yes	Yes	Yes	No	3	31	3	40	3	self referral	3	1	0	1	1	male	2800	9	singleton				2019-03-12	2019-03-15	stable	144	106	alive	284	2019-03-12	20	1	0	Yes	No	No	No	Yes	No	No	No	7	1	Yes	2
109	control	Yes	Yes	Yes	No	1	35	5	35	5	book study site	5	1	0	1	2	male	2700	9	singleton				2019-02-24	2019-02-21	stable	140	107	alive	290	2019-02-24	26	240	0	No	No	No	No	No	No	No	No	2	3	No	1		17.24	2
110	intervention	Yes	Yes	Yes	No	1	36	3	37	4	self referral	3	253	0	1	2	male	3300	10	singleton				2019-03-05	2019-03-09	stable	149	96	alive	181	2019-03-05	19	207	0	No	No	Yes	No	No	No	No	Yes	1	2	Yes	2		20.06	1
111	control	Yes	Yes	Yes	No	2	24	4	36	2	referral	4	1	0	1	1	female	2900	10	singleton				2019-03-07	2019-03-10	stable	216	125	alive	272	2019-03-07	24	1	0	Yes	No	No	No	No	No	Yes	Yes	7	2	No	1
112	intervention	Yes	Yes	Yes	No	3	22	2	28	1	referral	2	240	0	1	1	female	1250	0	singleton				2019-03-14	2019-03-20	stable	140	94	alive	168	2019-03-13	15	247	0	Yes	No	No	Yes	Yes	No	No	No	5	1	Yes	2		15.1	2
113	intervention	Yes	Yes	Yes	No	1	23	1	26	1	referral	1	250	0	1	2	female	1200	9	singleton				2019-03-06	2019-03-12	stable	175	112	alive	197	2019-03-06	18	223	0	No	No	No	No	No	No	Yes	No	1	1	Yes	2			1
114	intervention	Yes	Yes	Yes	No	1	23	1	35	7	self referral	1		0	1	2	male	2500	9	singleton				2019-02-19	2019-02-28	stable	166	116	alive		2019-02-19	12	267	0	No	Yes	No	Yes	Yes	No	No	No	2	2	Yes	2		11.11	2
115	control	Yes	Yes	Yes	No	3	21	1	36	1	referral	1	5	0	1	1	female	3000	0	singleton				2019-03-06	2019-03-11	stable	200	140	alive	114	2019-03-06	20	2	1	No	No	No	No	Yes	No	Yes	Yes	5	2	No	1
116	control	Yes	Yes	Yes	No	2	29	4	37	2	referral	4	31	0	1	2				multiple				2019-02-28	2019-03-03	stable	182	115	alive	140	2019-02-28	25	1	1	No	No	Yes	No	No	No	No	No	5	2	Yes	2
117	control	Yes	Yes	Yes	No	2	27	1	34	3	referral	1	1	0	1	1	male	3000	8	singleton				2019-03-07	2019-03-09	stable	143	93	alive	251	2019-03-07	20	1	0	Yes	No	No	No	No	No	Yes	Yes	7	4	No	1
118	intervention	Yes	Yes	Yes	No	2	30	3	32		book study site	3	227	0	1	1	male	1800	0	singleton				2019-03-06	2019-03-08	stable	163	113	alive	362	2019-03-06	15	207	0	Yes	No	No	No	Yes	No	Yes	Yes	3	2	No	1		14.15	1
119	intervention	Yes	Yes	Yes	No	2	26	3	38	2	referral	3	356	0	1	1	male	3400	9	singleton				2019-02-27	2019-03-02	stable	163	93	alive	178	2019-02-27	20	190	0	No	No	No	No	Yes	No	No	No	1	1	Yes	2			2
120	control	Yes	Yes	Yes	No	3	24	1	35	4	referral	1	1	0	1	1	female	700	0	singleton				2019-04-09	2019-04-16	stable	156	113	alive	259	2019-04-08	23	2	0	Yes	No	No	Yes	Yes	No	No	No	4	2	No	1
121	intervention	Yes	Yes	Yes	No	1	28	2	32	2	referral	1	223	0	1	2	female	1470	8	singleton				2019-03-18	2019-03-27	stable	171	113	alive	180	2019-03-18	26	178	0	Yes	No	No	No	No	No	No	No	2	2	Yes	2		17.55	2
122	control	Yes	Yes	Yes	No	2	27	2	31	2	referral	2	3	0	1	1	male	2200	10	singleton				2019-03-03	2019-03-04	stable	146	95	alive	192	2019-03-03	34	1	0	Yes	No	No	No	No	No	Yes	Yes	6	1	Yes	2
123	intervention	Yes	Yes	Yes	No	2	40	5	32	2	referral	5	185	0	1	1	male	1300	0	singleton				2019-02-21	2019-02-27	had some complications	240	136	alive	185	2019-02-21	17	225	0	No	No	No	Yes	Yes	No	Yes	Yes	1	1	Yes	2		20.02	2
124	intervention	Yes	Yes	Yes	No	1	37	3	31	3	referral	3	180	0	1	2	male	1400	6	singleton				2019-02-21	2019-02-26	stable	159	122	alive	197	2019-02-21	24	190	0	No	No	No	Yes	No	No	Yes	No	2	2	Yes	2		12.56	1
125	control	Yes	Yes	Yes	No	1	29	2	36	6	referral	2	2	0	1	2	female	2700	5	singleton				2019-04-01	2019-04-05	stable	140	90	alive	216	2019-04-01	30	2	0	Yes	No	No	No	No	No	Yes	No	3	2	No	1
126	control	Yes	Yes	Yes	No	4	25	2	30	3	referral	2	5	0	1	2	male	1500	10	singleton				2019-02-19	2019-02-26	stable	158	102	alive	162	2019-02-19	15	5	0	Yes	No	No	No	No	No	Yes	Yes	5	2	No	1
127	intervention	Yes	Yes	Yes	No	3	26	2	37	2	referral	2	198	0	1	2	female	1850	9	singleton				2019-03-20	2019-03-29	stable	172	126	alive	175	2019-03-20	19	238	0	Yes	No	No	Yes	No	No	No	Yes	1	1	Yes	2		12.11	1
128	control	Yes	Yes	Yes	No	2	31	1	38	2	referral	1	1	0	1	1	male	2850	8	singleton				2019-02-21	2019-02-22	stable	150	100	alive	247	2019-02-20	10	2	0	No	Yes	No	No	Yes	No	No	No	2	2	Yes	2
129	intervention	Yes	Yes	Yes	No	1	28	3	38	3	referral	3	225	0	1	2	male	2400	9	singleton				2019-02-22	2019-02-28	stable	140	90	alive	173	2019-02-21	18	228	0	Yes	Yes	No	No	No	No	No	Yes	2	2	Yes	2		0.3	1
130	control	Yes	Yes	Yes	No	1	26	3	36	2	referral	3	4	0	1	1	male	3200	9	singleton				2019-03-16	2019-04-23	stable	141	113	alive	418	2019-03-16	30	1	0	Yes	No	No	No	No	No	Yes	Yes	5	3	No	1
131	intervention	Yes	Yes	Yes	No	1	39	3	40	4	referral	3	240	0	1	1	female	2500	0	singleton				2019-03-03	2019-03-16	stable	178	102	alive	233	2019-03-12	18	240	0	No	No	No	No	No	No	Yes	No	1	1	Yes	2		19.12	3
132	intervention	Yes	Yes	Yes	No	4	24	1	20	1	referral	1	245	0	1	1	male	300	0	singleton				2019-03-06	2019-03-11	stable	211	154	alive	85	2019-03-06	17	210	0	No	No	No	No	No	No	Yes	No	3	3	Yes	1		15.03	2
133	control	Yes	Yes	Yes	No	2	23	3	22	3	referral	3	10	0	1	1	male	700	0	singleton				2019-02-23	2019-03-06	stable	171	117	alive	160	2019-02-16	17	1	0	No	Yes	Yes	No	No	No	No	Yes	5	2	Yes	2
134	control	Yes	Yes	Yes	No	2	23	1	34	4	referral	1	1	0	1	1	female	2470	8	singleton				2019-02-18	2019-02-25	stable	143	114	alive	176	2019-02-18	27	1	0	Yes	No	No	Yes	Yes	No	No	No	1	1	Yes	2
135	intervention	Yes	Yes	Yes	No	1	20	1	38	2	book study site	1	234	0	1	2	male	2800	9	singleton				2019-03-06	2019-03-14		168	112	alive	101	2019-03-06	16	240	0	Yes	No	No	No	No	No	Yes	No	1	2	Yes	2		22.4	2
136	intervention	Yes	Yes	Yes	No	3	26	3	34	5	referral	3	245	0	1	1	female	2190	0	singleton				2019-03-09	2019-03-12	stable	149	110	alive	198	2019-03-09	19	249	0	No	No	No	No	No	No	Yes	Yes	3	2	Yes	1		19.3	2
137	control	Yes	Yes	Yes	No	3	23	1	32	6	referral	1	5	0	1	2	female	2500	9	singleton				2019-04-16	2019-04-24	stable	166	118	alive	224	2019-04-16	49	3	0	Yes	Yes	No	Yes	Yes	No	Yes	No	5	2	Yes	2
139	intervention	Yes	Yes	Yes	No	2	25	1	28	2	referral	1	224	0	1	2	male	1500	10	singleton				2019-04-08	2019-05-03	stable	142	111	alive	249	2019-04-08	25	164	0	Yes	No	No	Yes	No	No	No	Yes	2	2	Yes	2		3.19	2
140	intervention	Yes	Yes	Yes	No	3	32	5	34	4	referral	5	237	0	1	1	female	2250	9	singleton				2019-03-19	2019-03-24	stable	176	99	alive	305	2019-03-19	20	188	0	No	Yes	No	Yes	No	No	No	Yes	2	2	Yes	2		23.43	2
141	control	Yes	Yes	Yes	No	1	30	3	38	3	referral	3	1	0	1	1	male	3400	10	singleton				2019-04-18	2019-04-23	stable	152	99	alive	235	2019-04-18	24	7	0	Yes	No	No	No	Yes	No	No	No	3	2	Yes	2
142	intervention	Yes	Yes	Yes	No	1	24	3	38	2	referral	3	220	0	1	2	female	3200	10	singleton				2019-02-22	2019-03-01	stable	147	100	alive	358	2019-02-21	18	182	0	Yes	No	No	Yes	No	No	Yes	Yes	2	1	Yes	2		15.16	2
143	control	Yes	Yes	Yes	No	2	25	1	39	4	referral	1	1	0	1	1	male	2700	9	singleton				2019-04-13	2019-04-14	stable	184	123	alive	202	2019-04-13	20	1	0	Yes	No	No	No	No	No	No	Yes	5	2	Yes	2
144	intervention	Yes	Yes	Yes	No	3	18	1	32	4	referral	1	300	0	1	1	male	1300	0	singleton				2019-03-06	2019-03-19	stable	173	112	alive	51	2019-03-06	14	220	0	Yes	Yes	No	No	No	No	Yes	Yes	7	2	Yes	2		2.45	2
145	control	Yes	Yes	Yes	No	2	26	3	29	3	referral	3	4	0	1	1	male	1500	0	singleton				2019-04-17	2019-04-23	stable	152	96	alive	159	2019-04-17	22	2	0	Yes	No	No	No	Yes	No	No	No	7	2	Yes	2
146	intervention	Yes	Yes	Yes	No	1	18	1	38	4	referral	1	240	0	1	2	male	3200	8	singleton				2019-02-19	2019-02-24	stable	147	92	alive	247	2019-02-19	17	190	0	Yes	No	No	No	No	No	Yes	No	4	2	Yes	2		15.33	2
147	intervention	Yes	Yes	Yes	No	3	19	1	38	3	referral	1	211	0	1	2	female	2900	4	singleton				2019-03-04	2019-03-09	stable	174	142	alive	281	2019-03-04	15	218	1	No	No	No	No	Yes	No	No	No	2	2	Yes	2		2.45	1
148	control	Yes	Yes	Yes	No	1	29	3	36	3	referral	3	1	0	1	2	female	3100		singleton				2019-02-23	2019-02-27	stable	166	124	alive	218	2019-02-23	18	1	0	Yes	No	No	No	No	No	Yes	No	6	2	No	1
149	control	Yes	Yes	Yes	No	2	30	3	40	4	referral	3	5	0	1	2	male	3900	10	singleton				2019-04-17		stable	150	100	alive	165	2019-04-16	25	1	0	Yes	No	No	No	No	No	Yes	Yes	4	2	Yes	2
150	intervention	Yes	Yes	Yes	No	3	27	3	29	4	referral	3	243	0	1	1	female	1300	0	singleton				2019-03-15	2019-03-18	stable	158	108	alive	289	2019-03-15	20	174	0	Yes	Yes	No	No	No	No	No	No	2	2	Yes	2		16.02	2
151	control	Yes	Yes	Yes	No	3	26	5	38	1	book study site	5	1	0	1	2	male	2800	7	multiple	1	2200	0	2019-03-12	2019-03-17	stable	149	112	alive	126	2019-03-12	20	2	0	Yes	Yes	No	No	Yes	No	Yes	Yes	3	2	Yes	1
152	control	Yes	Yes	Yes	No	3	40		39	2	book study site	5	3	1	1	1	male	2800	0	singleton				2019-02-19	2019-02-23	stable	169	120	alive	207	2019-02-19	21	2	0	Yes	Yes	No	No	No	No	No	Yes	2	1	Yes	2
153	intervention	Yes	Yes	Yes	No	4	23	1	38	5	referral	1	328	0	1	2	male	2700	9	singleton				2019-03-28	2019-03-31	stable	170	114	alive	215	2019-03-28	20	222	0	No	No	No	No	No	No	Yes	No	1	1	Yes	2		19.1	2
154	intervention	Yes	Yes	Yes	No	1	24	1	38	2	referral	1	220	0	1	2	male	2800	9	singleton				2019-03-12	2019-03-16	stable	148	105	alive	118	2019-03-12	20	230	0	Yes	No	No	No	Yes	No	Yes	No	2	1	Yes	2		9.25	2
155	control	Yes	Yes	Yes	No	3	38	5	25	2	referral	5	1	0	1	1	female	1100	0	singleton				2019-03-18	2019-03-21	stable	218	141	alive	224	2019-03-18	20	5	0	Yes	Yes	Yes	Yes	Yes	Yes	No	No	4	3	No	1
156	control	Yes	Yes	Yes	No	2	27	2	30	4	book study site	2	1	0	1	2	female	1380	9	singleton				2019-03-31	2019-04-09	stable	163	93	alive	129	2019-03-27	17	1	0	Yes	Yes	Yes	No	No	No	Yes	No	3	2	Yes	2
157	intervention	Yes	Yes	Yes	No	3	30	1	40	4	referral	1	248	0	1	2	male	3030	8	singleton				2019-04-06	2019-04-15	stable	175	110	alive	173	2019-04-06	15	240	0	Yes	No	No	No	No	No	No	Yes	2	2	Yes	2		14	1
158	intervention	Yes	Yes	Yes	No	3	18	1	34	3	referral	1	250	0	1	2	male	2000	8	singleton				2019-03-09	2019-03-12	stable	186	117	alive	164	2019-03-09	24	243	1	No	No	No	Yes	No	No	No	No	1	2	Yes	2		20.01	2
159	control	Yes	Yes	Yes	No	2	25	1	39	5	referral	1	10	0	1	1	male	3900	9	singleton				2019-03-30	2019-04-03	stable	163	98	alive	276	2019-03-30	30	10	0	Yes	No	No	No	No	No	No	Yes	4	2	Yes	2
160	control	Yes	Yes	Yes	No	3	26	1	41	4	book study site	1	5	0	1	2	male	3920	9	singleton				2019-03-31	2019-04-04	stable	132	94	alive	197	2019-03-31	28	2	0	Yes	No	No	No	No	No	Yes	No	4	2	No	1
161	intervention	Yes	Yes	Yes	No	4	27	4	30	3	referral	4	223	0	1	2	female	2460	7	singleton				2019-04-08	2019-04-17	stable	170	109	alive	145	2019-04-08	19	267	0	Yes	No	No	Yes	No	No	No	Yes	1	1	Yes	2		13.05	2
162	control	Yes	Yes	Yes	No	2	21	1	38	4	book study site	1	2	0	1	1	female	3400	10	singleton				2019-02-19	2019-02-23	stable	150	114	alive	315	2019-02-19	43	1	0	Yes	Yes	No	Yes	Yes	No	No	No	3	2	No	1
163	intervention	Yes	Yes	Yes	No	2	21	1	36	3	self referral	1	250	0	1	2	female	3000	9	singleton				2019-02-25	2019-03-04	stable	146	93	alive	101	2019-02-25	15	280	1	No	No	No	No	Yes	Yes	Yes	No	1	1	Yes	2			1
164	intervention	Yes	Yes	Yes	No	2	22	3	37	3	referral	3	200	0	1	2	female	2310	7	multiple	1	3000	8	2019-03-04	2019-03-09	stable	143	93	alive	223	2019-03-03	15	193	0	No	No	No	No	Yes	No	No	No	1	1	Yes	2	2019-03-04	2.11	1
165	control	Yes	Yes	Yes	No	2	23	2	41	3	referral	2	7	0	1	2	male	3300	10	singleton				2019-04-06	2019-04-13	stable	145	110	alive	281	2019-04-06	36	1	0	Yes	Yes	No	No	Yes	No	Yes	Yes	3	3	Yes	1
166	control	Yes	Yes	Yes	No	3	31	3	38	4	referral	3	1	0	1	1	male	2600	8	singleton				2019-02-20	2019-02-22	stable	162	120	alive	138	0201-02-20	9	1	0	No	No	No	No	No	No	No	No	1	2	No	1
167	control	Yes	Yes	Yes	No	1	21	1	39	2	referral	1	1	0	1	2	female	3000	8	singleton				2019-04-09	2019-04-12	stable	160	100	alive	182	2019-04-09	25	1	0	Yes	Yes	No	No	Yes	No	No	No	6	2	Yes	2
168	intervention	Yes	Yes	Yes	No	1	31	4	30	4	referral	4	200	0	1	2	male	1120	7	singleton				2019-03-22	2019-04-04	stable	168	118	alive	212	2019-03-22	18	168	0	Yes	No	Yes	Yes	No	No	No	Yes	1	1	Yes	2	2019-03-22	14.45	3
169	intervention	Yes	Yes	Yes	No	3	21	1	38	6	referral	1	229	0	1	2	male	3800	10	singleton				2019-03-18	2019-03-26	stable	173	113	alive	183	2019-03-18	27	173	0	No	Yes	No	Yes	No	No	No	No	1	1	Yes	2		19.43	2
170	intervention	Yes	Yes	Yes	No	2	31	5	36	4	referral	5	235	0	1	2	female	2480	9	multiple	2	2380	9	2019-04-12	2019-04-17	stable	141	109	alive	160	2019-04-11	43	230	0	Yes	No	No	Yes	No	No	No	Yes	1	1	Yes	2	2019-04-12	14.33	2
171	control	Yes	Yes	Yes	No	3	20	1	38	6	referral	1	1	0	1	2	male	3520	7	singleton				2019-04-01	2019-04-04	had some complications	188	102	alive	155	2019-03-31	15	1	1	No	No	No	No	No	No	No	No
172	intervention	Yes	Yes	Yes	No	1	22	1	37	3	referral	1	360	0	1	1	female	2200	4	singleton				2019-04-12	2019-04-18	stable	156	106	alive	176	2019-04-12	23	235	0	Yes	Yes	No	No	Yes	No	No	No	2	2	Yes	2		11.37	2
173	control	Yes	Yes	Yes	No	3	21	1	41	4	self referral	1	6	0	1	2	male	3000	9	singleton				2019-04-15	2019-04-20	stable	178	110	alive	347	2019-04-15	36	3	0	Yes	No	Yes	No	Yes	No	Yes	No	1	2	Yes	2
174	intervention	Yes	Yes	Yes	No	2	20	1	37	3	book study site	1	216	0	1	1	male	2680	10	singleton				2019-04-11	2019-04-15	stable	188	140	alive	107	2019-04-10	20	185	0	Yes	No	No	No	No	No	Yes	No	1	1	Yes	2	2019-04-11	1.2	2
175	control	Yes	Yes	Yes	No	1	29	6	38	2	self referral	6	1	0	1	1	male	3200	9	singleton				2019-04-01	2019-04-02	stable	185	98	alive	186	2019-04-01	34	1	0	Yes	No	Yes	No	Yes	No	No	No	5	3	No	2
176	intervention	Yes	Yes	Yes	No	4	24	3	39	2	referral	3	230	0	1	1	female	3500	5	singleton				2019-04-11	2019-04-13	stable	212	144	alive	119	2019-04-11	20	197	0	Yes	No	No	No	No	No	Yes	No	5	2	Yes	2		19.04	2
177	control	Yes	Yes	Yes	No	2	25	5	35	4	referral	5	1	0	1	1	male	2150	0	singleton				2019-04-02	2019-04-17		143	113	alive	225	2019-04-02	30	1	0	No	No	No	Yes	Yes	No	No	Yes	2	2	Yes	2
178	control	Yes	Yes	Yes	No	2	23	1	37	5	book study site	1	1	0	1	1	female	3000	8	singleton				2019-04-12	2019-04-14	stable	159	112	alive	99	2019-04-11	15	2	0	Yes	Yes	No	No	Yes	No	No	No	5	3	No	2
179	intervention	Yes	Yes	Yes	No	3	24	3	38	6	referral	3	210	0	1	1	female	3200	5	singleton				2019-04-09	2019-04-23	stable	225	135	alive	78	2019-04-09	20	167	1	No	No	No	No	No	No	No	No
180	control	Yes	Yes	Yes	No	2	37	4	32	2	referral	4	1	0	1	2	male	1700		singleton				2019-04-10	2019-04-14	stable	224	139	alive	136	2019-04-10	17	5	0	Yes	No	Yes	No	Yes	No	Yes	Yes	5	2	No	1
181	intervention	Yes	Yes	Yes	No	3	32	5	30	3	book study site	5	350	0	1	2				singleton				2019-03-14	2019-04-28		137	108	alive	193	2019-03-13	20	216	0	No	Yes	No	Yes	No	No	No	Yes	2	2	Yes	2		13.48	2
182	intervention	Yes	Yes	Yes	No	2	25	1	34	5	referral	1	345	0	1	1	female	2900	9	singleton				2019-04-04	2019-04-06	stable	146	95	alive	42	2019-04-04	24	240	0	Yes	Yes	Yes	No	No	No	Yes	Yes	2	2	Yes	2		23.23	1
183	control	Yes	Yes	Yes	No	3	23	1	37	4	referral	1	2	0	1	1	female	3140	10	singleton				2019-04-08	2019-04-11	stable	163	100	alive	254	2019-04-08	24	4	0	Yes	Yes	No	No	No	No	Yes	No	3	2	Yes	2
184	intervention	Yes	Yes	Yes	No	2	21	1	34	4	referral	1	230	0	1	1	male	2400	0	singleton				2019-04-05	2019-04-12	stable	184	122	alive	36	2019-04-05	38	196	0	Yes	No	No	Yes	No	No	No	No	1	1	Yes	2		5.2	1
185	control	Yes	Yes	Yes	No	2	30	4	39	4	book study site	4	5	0	1	1	female	2770	7	singleton				2019-03-20	2019-03-22	stable	203	120	alive	134	2019-03-20	30	5	0	Yes	No	No	No	Yes	Yes	No	No	3	2	No	1
186	control	Yes	Yes	Yes	No	3	32	3	32	4	referral	3	2	0	1	2	female	2250	8	singleton				2019-03-26	2019-03-29	stable	231	173	alive	56	2019-03-26	35	1	0	Yes	Yes	No	No	Yes	No	Yes	No	5	4	No	1
187	intervention	Yes	Yes	Yes	No	4	34	3	28	2	referral	3	220	0	1	1	female	700	5	singleton				2019-04-10	2019-04-20	stable	173	132	alive	108	2019-04-10	22	190	0	Yes	Yes	Yes	Yes	Yes	Yes	No	No	2	2	Yes	2		18.57	2
188	control	Yes	Yes	Yes	No	3	19	1	28	0	referral	1	1	0	1	1	male	1700	0	singleton				2019-04-12	2019-04-19	stable	200	140	alive	113	2019-04-12	40	5	0	Yes	Yes	No	Yes	Yes	No	Yes	No	6	4	No	1
189	intervention	Yes	Yes	Yes	No	2	29	3	26	0	referral	3	230	0	1	2	female	700	5	singleton				2019-04-10	2019-04-16	stable	168	123	alive	70	2019-04-10	18	208	0	Yes	No	No	No	No	No	Yes	No	3	2	Yes	2		2.05	2
190	control	Yes	Yes	Yes	No	3	29	3	30	1	self referral	3	5	0	1	1	male	1500	0	singleton				2019-04-15	2019-06-15	stable	198	147	alive	165	2019-04-15	25	6	0	Yes	No	No	No	No	No	Yes	No	3	2	Yes	2
191	intervention	Yes	Yes	Yes	No	2	21	2	41	1	referral	2	180	0	1	2	male	3700	10	singleton				2019-04-05	2019-04-15	stable	160	110	alive	117	2019-04-05	34	215	0	Yes	No	No	Yes	No	No	No	Yes	1	2	Yes	2		5.21	1
192	control	Yes	Yes	Yes	No	2	21	1	38	4	referral	1	1	0	1	2	female	2800	8	singleton				2019-04-01	2019-04-04	stable	141	102	alive	429	2019-04-01	22	1	0	Yes	No	No	No	No	No	No	Yes	3	2	Yes	2
193	intervention	Yes	Yes	Yes	No	3	19	1	36	3	referral	1	205	0	1	1	male	3300	9	singleton				2019-03-09	2019-04-14	stable	171	111	alive	130	2019-03-09	17	215	0	Yes	No	No	No	No	No	Yes	No	1	2	Yes	2		21.14	2
194	control	Yes	Yes	Yes	No	2	31	3	36	3	referral	3	2	0	1	2	female	2500	9	singleton				2019-03-29	2019-04-09	stable	214	125	alive	260	2019-03-29	23	1	0	No	Yes	No	Yes	No	No	Yes	No	3	3	No	2
195	intervention	Yes	Yes	Yes	No	3	20	1	36	4	referral	1	240	0	1	2	male	2830	9	singleton				2019-03-20	2019-03-25	stable	176	136	alive	220	2019-03-19	22	194	0	No	No	No	Yes	No	No	Yes	Yes	2	1	Yes	2		3.12	2
196	control	Yes	Yes	Yes	No	2	27	3	33	2	referral	3	18	0	1	1	female	3000	7	singleton				2019-03-14	2019-03-21	stable	147	114	alive	170	2019-03-14	38	2	0	Yes	No	No	No	No	No	Yes	No	4	2	No	1
197	intervention	Yes	Yes	Yes	No	3	22	1	37	6	referral	1	210	0	1	2	male	3050	6	singleton				2019-04-01	2019-04-05	stable	171	107	alive	221	2019-04-01	18	184	0	Yes	Yes	No	No	No	No	No	Yes	1	2	Yes	2		21.37	2
198	control	Yes	Yes	Yes	No	2	28	2	24	3	book study site	2	1	0	0					singleton				2019-03-28	2019-05-03	stable	146	124	alive	317	2019-03-28	24	10	0	Yes	Yes	No	No	Yes	No	Yes	No	6	4	No	1
199	intervention	Yes	Yes	Yes	No	2	38	4	37	5	book study site	4	210	0	1	1	female	2800	9	singleton				2019-04-09	2019-04-14	stable	170	100	alive	218	2019-04-09	20	208	0	Yes	Yes	Yes	No	No	No	No	No	3	2	Yes	2		16.16	2
200	intervention	Yes	Yes	Yes	No	3	29	4	32	2	referral	4	235	0	1	2	male	2300	10	singleton				2019-04-04	2019-04-09	stable	185	125	alive	181	2019-04-04	19	242	0	Yes	No	No	No	Yes	No	Yes	Yes	1	2	Yes	2			2
201	intervention	Yes	Yes	Yes	No	2	23	3	32	3	referral	3	240	0	1	2	female	1900	0	singleton				2019-04-12	2019-04-19	stable	183	120	alive	97	2019-04-12	20	235	1	Yes	No	No	No	No	No	No	Yes	3	2	Yes	2		12.4	2
202	control	Yes	Yes	Yes	No	1	25	4	33	5	referral	4	5	0	1	1	male	2130	9	singleton				2019-04-09	2019-04-15	stable	190	137	alive	203	2019-04-09	24	1	0	Yes	No	No	Yes	Yes	No	No	No	7	2	Yes	2
203	control	Yes	Yes	Yes	No	3	25	2	36	4	referral	2	1	0	1	2	female	2200	10	singleton				2019-04-05	2019-04-12	stable	180	120	alive	188	2019-04-05	28	1	0	Yes	No	Yes	No	No	No	Yes	No	4	3	No	2
204	control	Yes	Yes	Yes	No	1	31	6	40	4	self referral	6	1	0	1	1	female	4200	9	singleton				2019-03-25	2019-03-27	stable	147	96	alive	279	2019-03-25	24	1	0	Yes	No	No	No	No	No	No	No	3	2	Yes	2
205	intervention	Yes	Yes	Yes	No	3	38	5	30	1	book study site	5	235	0	1	2	male	1740	6	multiple	2	1890	10	2019-03-27	2019-04-07	stable	179	101	alive	98	2019-03-27	26	229	0	Yes	No	No	No	No	No	No	Yes	3	2	Yes	2	2019-03-27	14.51	2
206	intervention	Yes	Yes	Yes	No	3	29	2	36	2	referral	2	245	0	1	2	female	2000	10	singleton				2019-03-24	2019-03-31	stable	179	117	alive	425	2019-03-24	21	144	0	Yes	No	No	No	No	No	Yes	No	3	1	Yes	2		13.19	2
207	control	Yes	Yes	Yes	No	1	28	4	34	4	referral	4	1	0	1	2	male	2730	8	singleton				2019-03-18	2019-03-28	stable	145	111	alive	216	2019-03-18	45	1	0	Yes	Yes	Yes	No	Yes	No	Yes	Yes	7	4	No	1
208	control	Yes	Yes	Yes	No	1		5	37	4	referral	5	2	0	1	1	male	3120	7	singleton				2019-03-26	2019-03-31	stable	160	110	alive	64	2019-03-26	30	1	0	Yes	Yes	No	No	No	No	No	No	5	3	Yes	1
209	intervention	Yes	Yes	Yes	No	1	36	4	38	3	referral	4	233	0	1	1	male	3350	10	singleton				2019-03-19	2019-03-21	stable	142	107	alive	286	2019-03-19	20	226	0	No	Yes	No	No	No	No	No	No	5	2	Yes	2		7.13	1
210	intervention	Yes	Yes	Yes	No	3	31	1	24	2	referral	1	435	0	1	1	male	1000	0	singleton				2019-03-18	2019-03-20	stable	168	112	alive	349	2019-03-18	19	204	0	Yes	No	No	No	Yes	No	No	Yes	2	2	Yes	2		23.21	1
211	control	Yes	Yes	Yes	No	2	32	5	29	2	referral	5	2	0	1	1	male	1190	8	multiple	1	1160	8	2019-03-24	2019-04-02	stable	172	105	alive	155	2019-03-23	24	1	0	Yes	No	No	No	No	No	No	Yes	4	2	No	2
212	control	Yes	Yes	Yes	No	4	20	1	26	1	referral	1	1	0	0					singleton				2019-04-01	2019-04-04	stable	151	130	alive	161	2019-04-01	26	5	0	Yes	Yes	No	Yes	Yes	No	No	No	3	2	Yes	2
213	control	Yes	Yes	Yes	No	3	30	1	34	4	referral	1	5	0	1	2	male	2080	10	singleton				2019-03-21	2019-03-27	stable	184	130	alive	251	2019-03-21	20	2	0	Yes	No	No	No	Yes	No	Yes	No	3	2	No	1
214	intervention	Yes	Yes	Yes	No	3	36	6	38	1	book study site	6	245	0	1	1	female	2340	10	singleton				2019-03-27	2019-03-31	stable	181	119	alive	110	2019-03-27	25	251	0	Yes	No	No	No	No	No	No	No	2	1	Yes	2			2
215	intervention	Yes	Yes	Yes	No	3	24	1	36	2	referral	1	235	0	1	1	female	2200	10	singleton				2019-03-27	2019-03-31	stable	176	130	alive	216	2019-03-27	19	203	0	Yes	Yes	No	No	Yes	No	No	No	2	2	Yes	2		18.21	2
216	intervention	Yes	Yes	Yes	No	1	29	4	38	3	referral	4	236	0	1	2	female	4000	9	singleton				2019-03-26	2019-03-29	stable	159	104	alive	184	2019-03-26	22	210	0	No	Yes	Yes	No	Yes	No	No	No	6	3	Yes	2		7.56	2
217	control	Yes	Yes	Yes	No	1	30	3	36	4	referral	3	5	0	1	1	male	3200	10	singleton				2019-03-21	2019-03-26	stable	186	124	alive	171	2019-03-21	28	5	0	Yes	No	No	No	No	No	Yes	No	6	2	Yes	2
218	intervention	Yes	Yes	Yes	No	2	31	3	36	3	referral	3	250	0	1	1	male	2780	4	singleton				2019-03-25	2019-03-31	stable	166	113	alive	201	2019-03-25	16	250	0	Yes	No	No	No	Yes	No	Yes	No	1	2	Yes	2			2
219	control	Yes	Yes	Yes	No	1	23	1	37	5	referral	1	5	0	0					singleton				2019-03-27	1999-01-01		142	100	alive	260	2019-03-27	30	5	0	Yes	No	No	No	No	No	Yes	No
220	intervention	Yes	Yes	Yes	No	1	29	2	37	2	book study site	2	235	0	1	2	female	3400	10	singleton				2019-04-18	2019-04-25	stable	160	93	alive	262	2019-04-18	20	180	0	Yes	No	No	No	No	No	Yes	Yes	2	2	Yes	2	2019-04-18	14.45	2
221	intervention	Yes	Yes	Yes	No	2	28	1	38	5	book study site	1	3	0	1	2	female	3600	10	singleton				2019-04-16	2019-04-19	stable	191	110	alive	169	2019-04-13	22	235	0	Yes	No	No	No	No	No	No	No	2	2	Yes	2		8.3	2
222	control	Yes	Yes	Yes	No	1	30	3	28	1	referral	3	5	0	1	2	female	1450	7	singleton				2019-04-27	2019-05-01	stable	167	125	alive	104	2019-04-27	10	5	0	Yes	Yes	No	Yes	No	No	Yes	Yes	7	2	Yes	2
223	control	Yes	Yes	Yes	No	3	34	4	35	4	referral	4	5	0	1	2	female	1270	6	multiple	2	1260	5	2019-03-28	2019-04-05	stable	158	110	alive	153	2019-03-28	30	4	0	Yes	No	No	Yes	Yes	No	Yes	No	4	4	No	2
224	intervention	Yes	Yes	Yes	No	3	22	1	34	3	referral	1	240	0	1	1	female	2300	10	singleton				2019-03-06	2019-03-13	stable	140	105	alive		2019-03-06	17	250	0	No	Yes	Yes	No	Yes	No	No	No	2	2	Yes	2		20.27	2
225	control	Yes	Yes	Yes	No	2	28		36	4	referral	1	5	1	1	2	female	2700	10	singleton				2019-03-27	2019-03-30	stable	156	105	alive	172	2019-03-26	11	2	1	No	No	No	No	No	No	No	No	5	2	No	1
226	control	Yes	Yes	Yes	No	3	27	5		3	referral	5	1	0	1	1	female	1800	0	singleton				2019-03-20	2019-03-23	stable	165	115	alive	135	2019-03-19	53	1	0	No	Yes	Yes	No	Yes	No	No	No	7	4	No	1
228	intervention	Yes	Yes	Yes	No	2	29	3	40	2	self referral	3	280	0	1	2	male	2620	7	singleton				2019-02-22	2019-02-28	stable	158	108	alive	179	2019-02-22	17	215	0	Yes	No	No	No	No	No	Yes	Yes	1	2	Yes	2		4.4	2
229	intervention	Yes	Yes	Yes	No	2	21	1	39	4	referral	1	240	0	1	1	female	2850	9	singleton				2019-03-24	2019-03-27	stable	159	111	alive	276	2019-03-24	31	211	0	Yes	No	No	No	No	No	No	Yes	2	2	Yes	2		17.59	2
230	control	Yes	Yes	Yes	No	2	25	2	30	3	book study site	2	5	0	1	1	female	1800	0	singleton				2019-03-28	2019-04-06	stable	183	126	alive	300	2019-03-28	30	1	0	No	Yes	Yes	No	Yes	No	No	No	3	3	Yes	1
231	control	Yes	Yes	Yes	No	3	29	2	25	6	referral	1	3	0	0					singleton				2019-04-02	2019-04-07	stable	140	100	alive	112	2019-04-02	27	2	0	Yes	No	No	No	No	No	Yes	No
232	intervention	Yes	Yes	Yes	No	3	28	6	36	4	book study site	6	235	0	1	2	female	2700	10	singleton				2019-03-12	2019-03-17	stable	146	110	alive	183	2019-03-07	17	225	0	Yes	No	No	Yes	No	No	Yes	Yes	1	2	Yes	2			1
233	control	Yes	Yes	Yes	No	2	29	5	41	4	referral	5	1	0	1	1	female	2810	9	singleton				2019-03-22	2019-03-24	stable	150	110	alive	241	2019-03-22	15	1	0	No	Yes	Yes	Yes	No	No	No	No	4	4	No	1
234	control	Yes	Yes	Yes	No	2	29	3	36	4	referral	3	1	0	1	1	female	2500	9	singleton				2019-02-23	2019-03-02	stable	158	98	alive	257	2019-02-23	17	1	0	Yes	No	No	No	Yes	No	Yes	No	2	1	Yes	2
235	control	Yes	Yes	Yes	No	3	40	5	29	1	book study site	5	2	0	1	1	female	1400		singleton				2019-02-25	2019-02-27	stable	188	111	alive	328	2019-02-25	21	3	0	Yes	No	No	No	Yes	No	Yes	No	7	4	No	1
236	intervention	Yes	Yes	Yes	No	3	32	2	38	3	referral	2	220	0	1	2	male	3200	7	singleton				2019-03-14	2019-03-28	stable	187	123	alive	135	2019-03-13	14	185	0	No	Yes	No	Yes	No	No	No	Yes	2	2	Yes	2		10.1	2
237	intervention	Yes	Yes	Yes	No	3	19	1	39	6	referral	1	234	0	1	2	male	3000	10	singleton				2019-03-22			175	92	died	157	2019-03-22	20	194	0	Yes	Yes	Yes	No	No	No	No	Yes	1	1	Yes	2		19.2	2
238	control	Yes	Yes	Yes	No	1	24	3	27	1	book study site	3	5	0	1	1	female	820	0	singleton				2019-03-22	2019-04-01	stable	181	129	alive	277	2019-03-22	24	10	0	Yes	No	No	Yes	No	No	No	Yes	4	3	Yes	1
239	control	Yes	Yes	Yes	No	3	20	1	36	2	referral	1	1	0	1	1	male	2400	6	singleton				2019-03-18	2019-03-29	stable	176	116	alive	119	2019-03-18	19	1	0	No	Yes	No	No	No	No	Yes	Yes	4	2	Yes	2
240	control	Yes	Yes	Yes	No	1	29	3	38	4	referral	3	2	0	1	2	male	5000		singleton				2019-04-08	2019-04-12	stable	147	100	alive	140	2019-04-08	25	2	0	Yes	No	No	No	No	No	Yes	No	3	2	Yes	2
241	intervention	Yes	Yes	Yes	No	3	30	4	38	4	referral	4	270	0	1					singleton				2019-04-18			131	100	alive	163	2019-04-17	17	210	0	No	No	No	No	No	No	No	Yes					2019-04-18	11.03	2
242	intervention	Yes	Yes	Yes	No	3	28	1	34	2	referral	1	240	0	1	2	male	1900	10	multiple	1	1700	10	2019-04-18	2019-04-23	stable	166	121	alive	412	2019-04-18	17	311	1	No	No	No	No	No	No	No	No	3	1	Yes	2	2019-04-18	4.33	2
243	control	Yes	Yes	Yes	No	4	25	4	28	2	book study site	4	4	0	0					singleton				2019-04-03	1999-01-01		179	123	alive	422	2019-04-03	22	1	0	Yes	No	No	Yes	No	No	No	Yes	4	3	No	2
244	control	Yes	Yes	Yes	No	3	30	3	38	1	referral	3	1	0	1	2	female	1950	10	singleton				2019-04-03	2019-04-10	stable	217	119	alive	166	2019-04-03	24	2	0	Yes	No	No	No	No	No	No	No	2	2	Yes	2
245	control	Yes	Yes	Yes	No	1	20	1	36	3	referral	1	5	0	1	1	male	3100	8	singleton				2019-03-02	2019-03-04	stable	155	107	alive	231	2019-03-02	20	2	0	Yes	No	No	No	No	No	Yes	Yes	4	4	No	1
246	intervention	Yes	Yes	Yes	No	2	28	1	36	4	referral	1	219	0	1	1	female	1290	6	multiple	1	1240	0	2019-03-31	2019-04-06	stable	198	108	alive	340	2019-03-31	23	180	0	No	No	No	No	No	No	Yes	No	1	1	Yes	2	2019-03-31	19.57	2
247	intervention	Yes	Yes	Yes	No	4	26	2	38	4	book study site	2	250	0	1	1	female	2400	10	singleton				2019-04-03	2019-04-07	stable	167	121	alive	90	2019-04-03	22	232	0	Yes	No	No	No	No	No	No	No	1	1	Yes	2		19.12	2
248	control	Yes	Yes	Yes	No	1	27	2	34	2	referral	2	5	0	1	1	female	2800	9	singleton				2019-04-09	2019-04-12	stable	158	98	alive	36	2019-04-09	35	5	0	Yes	Yes	Yes	No	No	No	No	No	5	3	No	2
249	intervention	Yes	Yes	Yes	No	2	22	1	37	2	referral	1	230	0	1	1	male	2790	9	singleton				2019-02-28	2019-03-03	stable	178	121	alive	164	2019-02-28	20	195	0	No	No	No	No	No	No	No	No	1	1	Yes	2		18.18	2
250	intervention	Yes	Yes	Yes	No	4	23	1	34	3	referral	1	204	0	1	2	male	2160	6	singleton				2019-04-02	2019-04-10	stable	150	101	alive	332	2019-04-02	17	220	0	Yes	Yes	No	No	Yes	No	No	No	5	2	Yes	2	2019-04-02	16.58	2
251	intervention	Yes	Yes	Yes	No	2	21	2	21	2	referral	2	240	0	1	1	male		0	singleton				2019-03-04	2019-03-13	stable	175	124	alive	100	2019-03-03	20	317	0	Yes	Yes	No	No	Yes	No	No	Yes	1	2	Yes	2		22.2	1
252	control	Yes	Yes	Yes	No	1	38	5	38	3	referral	5	1	0	1	1	female	3400	10	singleton				2019-04-02	2019-04-06	stable	173	115	alive	235	2019-04-02	25	2	0	Yes	No	No	No	No	No	Yes	No	7	1	Yes	2
253	control	Yes	Yes	Yes	No	2	29	2	30	2	referral	2	1	0	1	1	female	1600	6	singleton				2019-04-03	2019-04-05	stable	142	92	alive		2019-04-02	24	1	0	Yes	No	No	No	No	No	Yes	Yes	4	2	Yes	1
254	control	Yes	Yes	Yes	No	1	24	1	35	4	referral	1		0	1	1	male	2200	8	multiple	1	2400	9	2019-04-16	2019-04-19	stable	137	111	alive	109	2019-04-15	44	5	0	Yes	No	No	Yes	Yes	No	Yes	No	5	2	Yes	2
255	intervention	Yes	Yes	Yes	No	1	37	7	40	4	self referral	7	260	0	1	1	female	2200	9	multiple	2	1900	10	2019-04-03	2019-04-07	stable	160	104	alive	192	2019-04-03	21	110	0	Yes	No	No	No	No	No	Yes	No	1	2	Yes	2		11.09	2
256	intervention	Yes	Yes	Yes	No	3	19	1	36	4	referral	1	235	0	1	2	male	2440	10	singleton				2019-03-29	2019-04-06	stable	156	113	alive	166	2019-03-28	26	215	0	No	No	No	Yes	No	No	No	No	2	2	Yes	2		17.54	2
257	control	Yes	Yes	Yes	No	2	19	1	26	0	referral	1	1	0	1	2	male	1400	8	singleton				2019-03-18			145	106	alive	60	2019-03-18	41	1	0	No	Yes	No	No	Yes	No	No	Yes
258	intervention	Yes	Yes	Yes	No	1	19	2	33	0	self referral	2	225	0	1	2	male	3200	8	singleton				2019-02-19	2019-02-28	stable	172	113	alive	148	2019-02-19	15	240	0	Yes	No	No	No	No	No	Yes	Yes	6	3	No	1		18.5	2
259	intervention	Yes	Yes	Yes	No	1	30	1	43	5	referral	1	335	0	1	1	female	3000	9	singleton				2019-02-20	2019-03-10	stable	177	118	alive	168	2019-02-20	33	240	0	Yes	No	No	No	No	No	Yes	No	1	1	Yes	2		19.02	2
261	intervention	Yes	Yes	Yes	No	4	36	9	32	7	referral	9	265	0	1	2	female	1500	8	singleton				2019-03-01	2019-03-30	stable	180	115	alive	215	2019-03-01	19	175	0	No	No	No	No	No	No	No	Yes	1	2	Yes	2		20.55	2
262	control	Yes	Yes	Yes	No	2	21	1	37	4	referral	1	1	0	1	1	female	2200	10	singleton				2019-04-12	2019-04-15	stable	148	108	alive	218	2019-04-12	32	1	0	Yes	Yes	Yes	No	Yes	No	No	No	4	2	No	1
263	intervention	Yes	Yes	Yes	No	2	25	1	38	5	book study site	1	215	0	1	2	male	2900	10	singleton				2019-02-20	2019-02-26	stable	148	98	alive	154	2019-02-20	15	210	0	No	No	No	No	No	No	No	No	1	1	Yes	2		22.1	2
264	control	Yes	Yes	Yes	No	3	25	1	38	4	referral	1	5	0	1	2	female	3800	6	singleton				2019-03-14	2019-04-30	stable	153	106	alive	310	2019-03-14	23	5	0	Yes	Yes	No	No	No	No	No	No	5	2	Yes	2
265	intervention	Yes	Yes	Yes	No	1	42	6	38	3	book study site	6	200	0	1	2	female	3500	9	singleton				2019-03-06	2019-03-09	stable	180	118	alive	225	2019-03-06	18	210	0	No	No	No	No	No	No	Yes	Yes	2	2	Yes	2		20.1	1
266	intervention	Yes	Yes	Yes	No	3	28	3	32	4	referral	3	245	0	1	2	female	1450	9	singleton				2019-04-06	2019-04-15	stable	167	113	alive	88	2019-04-06	34	230	0	No	No	No	No	No	No	Yes	No	2	2	Yes	2		6.53	2
267	control	Yes	Yes	Yes	No	2	40	8	33		referral	8	2	0	1	1				singleton				2019-02-24			144	104	alive	150	2019-02-24	25	2	0	Yes	Yes	Yes	No	Yes	Yes	Yes	No	6	2	No	1
268	control	Yes	Yes	Yes	No	3	20	1	39	3	book study site	1	1	0	1	1	female	2900	10	singleton				2019-03-05	2019-03-12	stable	170	102	alive	144	2019-03-05	16	2	0	Yes	No	No	Yes	No	No	Yes	No	3	2	Yes	2
269	control	Yes	Yes	Yes	No	1	42	5	37	4	book study site	5	1	0	1	2	female	3200	9	singleton				2019-04-03	2019-04-11	stable	176	102	alive	262	2019-04-03	27	5	0	Yes	No	No	No	No	No	No	No	5	2	No	2
270	intervention	Yes	Yes	Yes	No	3	32	4	34	3	referral	4	225	0	1	1	male	1300	8	singleton				2019-03-07	2019-03-13	stable	170	114	alive	174	2019-03-07	23	264	0	No	Yes	Yes	No	No	No	No	No	1	1	Yes	2		23.11	2
271	intervention	Yes	Yes	Yes	No	1	25	2	38	3	self referral	2	260	0	1	1	female	3320	10	singleton				2019-04-06	2019-04-08	stable	140	106	alive		2019-04-06	15	240	0	Yes	Yes	No	Yes	Yes	No	Yes	Yes	3	2	Yes	2	2019-04-06		2
272	control	Yes	Yes	Yes	No	2	34	3	24	1	self referral	3	5	0	1	1	male		0	singleton				2019-02-27	2019-02-28	stable	168	123	alive	159	2019-02-27	20	3	0	No	No	No	No	Yes	No	Yes	No	4	2	Yes	2
273	control	Yes	Yes	Yes	No	2	35	4	39	4	referral	4	5	0	1	1	male	3620	8	singleton				2019-04-29	2019-05-04	stable	161	96	alive	320	2019-04-29	30	5	0	Yes	No	No	No	No	No	No	Yes	3	2	Yes	2
275	control	Yes	Yes	Yes	No	2	30	2	33	4	referral	2	1	0	1	2	female	1950	9	singleton				2019-04-25	2019-04-21	stable	174	105	alive	114	2019-04-25	18	1	0	Yes	Yes	No	No	No	No	Yes	No	4	2	Yes	2
276	intervention	Yes	Yes	Yes	No	3	28	1	35	1	self referral	1	240	0	1	2	male	3100	10	singleton				2019-04-22	2019-04-25	stable	162	101	alive	128	2019-04-22	10	315	0	Yes	No	No	No	No	No	No	No	2	1	Yes	2		16.1	2
277	control	Yes	Yes	Yes	No	1	30	4	37	3	referral	4	2	0	1	1	male	2640	8	singleton				2019-04-21	2019-04-22	stable	144	110	alive	343	2019-04-21	33	5	0	Yes	No	No	No	No	No	Yes	No	3	2	Yes	2
279	control	Yes	Yes	Yes	No	1	21	1	37	3	referral	1	1	0	1	1	male	2230	8	singleton				2019-04-26	2019-04-29	stable	167	108	alive	293	2019-04-26	25	10	0	Yes	No	No	No	Yes	No	No	Yes	5	2	Yes	2
280	intervention	Yes	Yes	Yes	No	2	19	1	36	4	self referral	1	201	0	1	2	female	2000	10	singleton				2019-05-16	2019-05-21	stable	147	112	alive	214	2019-05-16	18	186	0	Yes	Yes	Yes	Yes	No	No	Yes	No	1	1	Yes	2		5.27	2
281	control	Yes	Yes	Yes	No	1	31	1	29	3	referral	1	5	0	0					singleton				2019-04-21	2019-04-27	stable	158	98	alive	308	2019-04-21	25	2	0	Yes	Yes	No	No	Yes	No	No	No	5	2	Yes	2
283	control	Yes	Yes	Yes	No	3	19	1	40	4	referral	1	1	0	1	1	female	2400	10	singleton				2019-04-26	2019-04-28	stable	185	120	alive	286	2019-04-26	30	2	0	Yes	No	No	No	Yes	No	No	No	3	2	Yes	2
284	intervention	Yes	Yes	Yes	No	2	17	1	33	3	referral	1	300	0	1	1	female	2800	10	singleton				2019-05-03	2019-05-06	stable	143	116	alive	163	2019-05-03	34	250	0	Yes	No	No	No	No	No	Yes	No	1	1	Yes	2		1.13	2
285	control	Yes	Yes	Yes	No	1	30	4	37	5	referral	4	5	0	1	1	female	2930	10	singleton				2019-04-30	2019-05-22	stable	161	101	alive	251	2019-04-30	25	5	0	Yes	No	Yes	No	No	No	Yes	Yes	3	2	Yes	2
287	control	Yes	Yes	Yes	No	3	21	1	30	6	referral	1	5	0	1	1	male	2850	9	singleton				2019-04-19	2019-04-28	had some complications	162	132	alive	165	2019-04-19	25	6	0	Yes	Yes	No	No	No	No	No	No	6	4	No	2
288	control	Yes	Yes	Yes	No	1	24	1	38	3	referral	1	1	0	1	1	male	3190	10	singleton				2019-04-24	2019-04-25	stable	144	92	alive	231	2019-04-24	24	1	0	Yes	Yes	No	Yes	No	No	No	Yes	4	4	No	1
289	intervention	Yes	Yes	Yes	No	1	19	1	40	3	self referral	1	215	0	1	2	male	3300	9	singleton				2019-05-07	2019-05-10	stable	157	110	alive	215	2019-05-07	17	231	0	Yes	Yes	No	No	No	No	Yes	No	2	2	Yes	2		1.08	2
290	intervention	Yes	Yes	Yes	No	4	25	1	38	4	book study site	1	240	0	1	2	male	1500	9	singleton				2019-04-22	2019-04-30	stable	163	110	alive	140	2019-04-22	27	262	0	Yes	No	No	No	No	No	No	No	3	2	Yes	2		17.08	2
291	control	Yes	Yes	Yes	No	2	37	5	37	4	referral	5	30	0	1	1	male	3270	9	singleton				2019-04-19	2019-04-24	stable	140	96	alive	205	2019-04-19	30	1	0	Yes	No	No	No	No	No	Yes	No	2	3	Yes	2
292	intervention	Yes	Yes	Yes	No	2	31	4	38	3	book study site	4	230	0	1	2	female	2150	8	singleton				2019-04-27	2019-05-04	stable	204	137	alive	176	2019-04-27	10	200	0	Yes	No	No	Yes	No	No	Yes	No	1	1	Yes	2	2019-04-27	13.1	2
293	control	Yes	Yes	Yes	No	3	30	5	37	2	referral	5	2	0	1	1	female	2200	9	singleton				2019-05-01	2019-05-04	stable	180	104	alive	245	2019-05-01	47	10	0	Yes	No	No	No	Yes	No	No	No	2	2	Yes	2
294	intervention	Yes	Yes	Yes	No	1	35	6	39	3	referral	6	240	0	1	2	female	4300	10	singleton				2019-04-24	2019-04-28	stable	155	111	alive	114	2019-04-24	18	203	0	Yes	No	No	No	No	No	Yes	No	3	2	Yes	2			2
295	control	Yes	Yes	Yes	No	1	32	3	36	1	referral	3	5	0	1	1	male	2850	0	singleton				2019-05-03	2019-05-07	stable	195	113	alive	269	2019-05-02	26	1	0	Yes	Yes	Yes	No	Yes	No	No	No	3	1	Yes	2
296	intervention	Yes	Yes	Yes	No	3	24	1	37	3	self referral	1	269	0	1	1	male	2300	7	singleton				2019-05-02	2019-05-06	stable	155	115	alive	170	2019-05-02	18	223	0	Yes	No	No	No	No	No	Yes	No	5	1	Yes	2			2
297	intervention	Yes	Yes	Yes	No	3	31	1	39	4	self referral	1	240	0	1	1	female	2730	10	singleton				2019-04-19	2019-04-20	stable	167	102	alive	114	2019-04-19	15	195	0	Yes	Yes	Yes	No	No	No	No	No	2	2	Yes	2		11.57	2
298	control	Yes	Yes	Yes	No	4	27	5	34	4	referral	5	3	0	0					singleton				2019-04-25	2019-05-10	stable	207	111	alive	251	2019-04-25	25	3	0	Yes	No	Yes	No	No	No	No	No	6	4	No	1
299	control	Yes	Yes	Yes	No	1	33	4		3	referral	4	5	0	1	1	female	3900	10	singleton				2019-04-24	2019-04-27	stable	182	114	alive	261	2019-04-24	40	2	0	No	Yes	No	Yes	No	No	Yes	No	3	3	No	2
300	intervention	Yes	Yes	Yes	No	2	22	6	32	3	referral	6	185	0	1	2	female	2500	0	singleton				2019-04-29	2019-05-06	stable	135	90	alive	226	2019-04-28	20	240	1	No	No	No	Yes	No	No	Yes	No	3	2	Yes	2		13.2	2
301	intervention	Yes	Yes	Yes	No	4	31	2	36	2	referral	2	240	0	1	2	female	2300	9	singleton				2019-04-19	2019-04-24	stable	181	129	alive	132	2019-04-19	19	235	0	Yes	No	No	No	No	No	No	No	2	1	Yes	2	2019-04-19	1.59	2
302	control	Yes	Yes	Yes	No	3	30	5	21	0	self referral	5	3	0	1	2	female	1100	8	singleton				2019-04-25	2019-04-28	stable	188	122	alive	194	2019-04-25	40	2	0	Yes	No	No	No	No	No	Yes	No	3	2	Yes	2
303	control	Yes	Yes	Yes	No	2	38	5	33	2	referral	5	2	0	1	1	female	3600	0	singleton				2019-04-27	2019-04-28	stable	158	105	alive	63	2019-04-27	26	1	0	Yes	Yes	No	No	Yes	No	No	No	4	2	Yes	2
304	control	Yes	Yes	Yes	No	1	35	5	39	4	referral	5	2	0	1	1	male	2700	10	multiple	1	2600	10	2019-04-20	2019-04-21	stable	160	113	alive	272	2019-04-20	34	6	0	Yes	No	No	No	No	No	Yes	No	3	2	Yes	2
305	intervention	Yes	Yes	Yes	No	3	30	2	32	3	self referral	2	238	0	1	2	female	2540	9	singleton				2019-04-19	2019-04-26	stable	136	104	alive	273	2019-04-19	21	233	0	Yes	No	No	No	Yes	No	No	No	2	2	Yes	2		13.43	2
306	control	Yes	Yes	Yes	No	2	17	1	34	4	referral	1	2	0	1	1	male	2200	0	singleton				2019-04-20	2019-04-22	stable	130	78	alive	257	2019-04-20	15	2	1	Yes	Yes	No	No	No	No	Yes	No	5	2	No	1
307	intervention	Yes	Yes	Yes	No	4	23	2	39	5	referral	2	210	0	1	1	female	2500	7	singleton				2019-04-19	2019-04-26	stable	167	112	alive	310	2019-04-19	19	170	0	No	No	No	No	No	No	Yes	No	1	1	Yes	2	2019-04-19	4.04	2
308	intervention	Yes	Yes	Yes	No	3	30	5	40	2	referral	5	225	0	1	1	female	2500	4	singleton				2019-04-29	2019-05-02	stable	190	117	alive	189	2019-04-29	20	215	0	Yes	No	No	Yes	No	No	No	Yes	2	2	Yes	2		14	2
309	intervention	Yes	Yes	Yes	No	4	32	4	28	2	referral	4	235	0	0					singleton				2019-04-26	2019-05-30	stable	214	131	alive	139	2019-04-25	20	245	0	Yes	No	No	Yes	No	No	Yes	No	2	2	Yes	2	2019-04-26	17	2
310	control	Yes	Yes	Yes	No	3	28	4	36	2	book study site	4	3	0	1	2	female	2600	8	multiple	2	2280	8	2019-04-30	2019-05-10	stable	145	111	alive	180	2019-04-30	16	3	0	Yes	No	No	No	No	No	No	Yes	2	2	Yes	2
311	control	Yes	Yes	Yes	No	3	25	3	37	4	referral	3	5	0	1	1	male	3000	0	singleton				2019-04-19	2019-04-23	stable	162	110	alive	229	2019-04-19	15	5	0	Yes	No	No	Yes	No	No	Yes	No	6	2	Yes	2
312	intervention	Yes	Yes	Yes	No	1	24	1	38	4	self referral	1	270	0	1	1	female	3030	7	singleton				2019-04-26	2019-04-28	stable	141	96	alive	154	2019-04-26	20	178	0	Yes	No	No	No	No	No	No	No	2	1	Yes	2		14.2	2
313	control	Yes	Yes	Yes	No	3	22	1	39	4	referral	1	2	0	1	1	female	2710	10	singleton				2019-04-29	2019-05-03	stable	179	119	alive	354	2019-04-29	26	3	0	Yes	No	No	Yes	No	No	No	Yes	3	2	Yes	2
314	intervention	Yes	Yes	Yes	No	1	23	2	40	5	book study site	2	230	0	1	2	male	3200	9	singleton				2019-05-06	2019-05-11	stable	165	105	alive	90	2019-05-06	18	207	0	Yes	No	No	Yes	No	No	Yes	No	1	1	Yes	2		17.05	2
315	control	Yes	Yes	Yes	No	2	21	1	38	2	referral	1	5	0	1	2	male	3230	10	singleton				2019-04-27	2019-05-03	stable	151	97	alive	281	2019-04-27	21	1	0	Yes	No	No	No	Yes	No	No	No	5	3	No	1
316	control	Yes	Yes	Yes	No	2	25	2	32	1	referral	2	1	0	1	1	female	1490	0	singleton				2019-05-20	2019-05-22	stable	180	120	alive	67	2019-05-20	35	5	1	Yes	Yes	No	No	No	No	No	Yes	7	1	Yes	2
317	control	Yes	Yes	Yes	No	2	20	1	38	2	referral	1	1	0	1	1	male	2000	0	multiple	1	1800	0	2019-05-18	2019-05-20		145	90	died	130	2019-05-18	23	5	0	Yes	No	No	No	No	No	No	Yes	2	2	Yes	2
318	intervention	Yes	Yes	Yes	No	4	27	1	34	4	referral	1	232	0	1	1	male	2970	7	singleton				2019-05-21	2019-05-21	stable	173	101	alive	322	2019-05-21	24	170	0	Yes	No	No	No	No	No	No	Yes	5	2	Yes	2		3.46	2
319	intervention	Yes	Yes	Yes	No	2	33			3	self referral	6	225	1	1	1	male	1550	9	singleton				2019-05-20	2019-05-27	stable	156	121	alive	193	2019-05-20	17	203	0	Yes	No	No	No	Yes	No	No	No	4	1	Yes	2	2019-05-20	17.43	2
320	intervention	Yes	Yes	Yes	No	3	20	1	34	3	referral	1	249	0	1	1	male	2500	8	singleton				2019-05-20	2019-05-27	stable	173	112	alive	83	2019-05-20	16	230	0	Yes	No	No	No	Yes	No	No	No	1	2	Yes	2		12.01	2
321	intervention	Yes	Yes	Yes	No	3	21	1	37	4	referral	1	215	0	1	2	male	2900	9	singleton				2019-05-21	2019-05-27	stable	173	108	alive	320	2019-05-21	24	222	0	Yes	No	No	No	Yes	No	Yes	No	3	2	Yes	2		11.38	2
322	control	Yes	Yes	Yes	No	4	24	1	40	4	referral	1	3	0	1	1	male	2970	6	singleton				2019-05-18	2019-05-25	stable	197	126	alive	183	2019-05-18	18	5	0	Yes	No	No	No	No	No	No	Yes	1	2	Yes	2
323	control	Yes	Yes	Yes	No	2	26	2	38	2	referral	1	1	0	1	1	female	2780	10	singleton				2019-05-18	2019-05-22	stable	172	120	alive	163	2019-05-18	25	5	0	Yes	No	No	Yes	No	No	No	Yes	1	1	Yes	2
324	control	Yes	Yes	Yes	No	3	24	1	34	5	referral	1	1	0	1	1	female	1400	10	singleton				2019-05-20	2019-06-13		170	115	alive	126	2019-05-20	22	1	0	Yes	No	No	No	Yes	No	Yes	No	6	2	Yes	1
325	intervention	Yes	Yes	Yes	No	2	21	1	38	4	referral	1	223	0	1	2	male	3200	10	singleton				2019-05-21	2019-05-24	stable	158	108	alive	233	2019-05-21	17	190	0	No	No	No	No	No	No	No	Yes	2	2	Yes	2		2.25	2
326	intervention	Yes	Yes	Yes	No	2	30	4	38	3	book study site	4	274	0	1	1	male	4400	9	singleton				2019-05-20	2019-05-22	stable	183	118	alive	246	2019-05-20	18	212	0	Yes	No	No	No	No	No	No	No	3	1	Yes	2		13.01	2
327	control	Yes	Yes	Yes	No	1	26			4	book study site	1	5	1	1	1	male	2430	9	singleton				2019-05-19	2019-05-21	stable	179	109	alive	103	2019-05-19	21	2	1	Yes	No	No	Yes	No	No	No	No	4	2	No	2
328	control	Yes	Yes	Yes	No	3	32			3	self referral	7	1	1	1	1	female	3000	8	singleton				2019-05-13			201	128	alive	506	2019-05-13	28	5	0	Yes	No	No	No	No	No	No	No
329	control	Yes	Yes	Yes	No	2	23	1	38	3	referral	1	1	0	1	1	male	2480	9	singleton				2019-05-11	2019-05-12	stable	133	90	alive	277	2019-05-10	33	4	0	Yes	Yes	Yes	No	No	No	Yes	No	4	4	No	1
330	intervention	Yes	Yes	Yes	No	1	33	4	38	4	referral	4	182	0	1	2	male	2800	9	singleton				2019-05-10	2019-05-22	stable	193	116	alive	248	2019-05-10	23	201	0	No	No	No	No	No	No	Yes	No	1	1	Yes	2		13.12	2
331	intervention	Yes	Yes	Yes	No	3	23			3	referral	3	212	1	1	2	male	3050	9	multiple	2	2540	9	2019-05-13	2019-05-18	stable	160	110	alive	377	2019-05-13	26	265	1	Yes	No	No	No	No	Yes	No	Yes	2	2	Yes	2	2019-05-13	3.34	2
332	control	Yes	Yes	Yes	No	2	33	4	33	3	referral	4	3	0	1	1	female	1120	9	singleton				2019-05-13	2019-05-24	stable	186	117	alive	154	2019-05-13	30	1	0	Yes	No	No	No	No	No	No	No	3	2	Yes	2
333	control	Yes	Yes	Yes	No	3	32	3		3	book study site	3	13	0	1	2	female	2810	6	singleton				2019-05-16	2019-05-22	stable	203	129	alive	229	2019-05-16	47	5	0	Yes	Yes	Yes	No	Yes	No	Yes	No	2	2	Yes	2
334	intervention	Yes	Yes	Yes	No	2	25	1	36	4	book study site	1	199	0	1	2	male	3130	9	singleton				2019-05-11	2019-05-14	stable	147	105	alive	320	2019-05-10	30	218	0	Yes	Yes	Yes	Yes	No	No	No	No	6	2	Yes	2	2019-05-11	2.5	2
335	intervention	Yes	Yes	Yes	No	2	24	3	34	5	referral	3	191	0	1	1	female	2160	0	singleton				2019-05-09	2019-05-11	stable	167	128	alive	194	2019-05-09	24	184	0	Yes	Yes	No	Yes	No	No	No	No	2	1	Yes	2		13.12	2
336	control	Yes	Yes	Yes	No	2	19	1	37	4	referral	1	2	0	1	1	male	2800	0	singleton				2019-05-12	2019-05-15	stable	153	104	alive	124	2019-05-12	23	4	1	Yes	No	No	No	No	No	No	No	3	3	Yes	2
337	intervention	Yes	Yes	Yes	No	2	21	1	36	5	referral	1	180	0	1	2	female	2100	6	singleton				2019-05-11	2019-05-19	stable	154	101	alive	253	2019-05-11	24	177	1	Yes	Yes	Yes	No	Yes	No	No	No	2	2	Yes	2	2019-05-11	16.3	2
338	intervention	Yes	Yes	Yes	No	2	30	1	36	2	referral	1	230	0	1	2	male	3130	9	singleton				2019-05-09	2019-05-14	stable	159	103	alive	64	2019-05-09	15	223	0	Yes	No	No	No	Yes	No	No	Yes	2	2	Yes	2	2019-05-09	17.34	2
339	control	Yes	Yes	Yes	No	3	33	4	31	2	referral	4	1	0	1	1	female	2500		singleton				2019-05-08	2019-06-13	stable	180	111	alive	273	2019-05-08	25	5	0	Yes	No	No	No	No	No	No	Yes	5	4	No	1
340	intervention	Yes	Yes	Yes	No	3	19	1	37	2	referral	1		0	1	2	female	2700	9	singleton				2019-05-12	2019-05-12	had some complications	162	122	alive	213	2019-05-12	19	280	1	No	No	No	No	No	No	No	No							2
341	control	Yes	Yes	Yes	No	2	25			4	book study site	1	5	1	1	1	male	1280	0	singleton				2019-05-09	2019-05-12	stable	207	142	alive	74	2019-05-09	26	2	1	No	No	No	No	Yes	No	Yes	No	6	5	No	1
342	intervention	Yes	Yes	Yes	No	1	19	1	38	5	referral	1	218	0	1	2	male	2400	6	singleton				2019-05-12	2019-05-17		171	115	alive	346	2019-05-12	24	238	0	No	No	No	No	No	No	No	No	1	2	Yes	2	2019-05-12	20.21	2
343	control	Yes	Yes	Yes	No	2	21	1	33	3	referral	1	3	0	1	1	male	2350	9	singleton				2019-05-14	2019-05-22	stable	180	109	alive	509	2019-05-14	56	2	0	No	No	No	Yes	No	No	Yes	No	5	3	Yes	2
344	control	Yes	Yes	Yes	No	1	37	3	36	4	book study site	3	2	0	0					singleton				2019-05-11	2019-05-13	stable	131	95	alive	317	2019-05-10	32	3	0	Yes	No	No	No	No	No	Yes	No	2	2	Yes	2
345	intervention	Yes	Yes	Yes	No	2	28	3	30	3	referral	3	216	0	1	1	male	2430	9	singleton				2019-05-09	2019-05-14	stable	168	108	alive	208	2019-05-09	14	259	0	Yes	Yes	No	Yes	No	No	No	No	2	1	Yes	2	2019-05-09	17.47	2
346	intervention	Yes	Yes	Yes	No	1	22	1	37	4	book study site	1	282	0	1	1	female	3000	10	singleton				2019-05-09	2019-05-12	stable	155	99	alive	202	2019-05-09	17	175	0	Yes	No	No	No	No	No	No	No	1	1	Yes	2		20.46	2
347	control	Yes	Yes	Yes	No	4	26	4	38	3	referral	4	10	0	1	1	male	2250	9	singleton				2019-05-08	2019-05-10	stable	230	142	alive	325	2019-05-08	30	1	0	Yes	No	No	Yes	No	No	Yes	No	5	2	Yes	2
348	intervention	Yes	Yes	Yes	No	3	29	3	38	4	referral	3	242	0	1	1	female	2950	9	singleton				2019-05-08	2019-05-10	stable	160	104	alive	190	2019-05-08	28	258	0	Yes	No	No	No	No	No	Yes	Yes	5	1	Yes	2		14.4	2
349	intervention	Yes	Yes	Yes	No	2	37	6	28	1	referral	6	225	0	1	1	female	1040	0	singleton				2019-05-14	2019-05-18	stable	180	100	alive	109	2019-05-14	19	229	0	No	No	No	No	Yes	No	No	No	3	2	Yes	2	2019-05-14	23.48	2
350	control	Yes	Yes	Yes	No	2	30	5	38	3	referral	5	4	0	1	2	male	3400	9	singleton				2019-05-06	2019-05-10	stable	179	93	alive	254	2019-05-06	39	2	0	Yes	No	No	No	No	No	No	No	5	2	Yes	2
351	control	Yes	Yes	Yes	No	2	20	1	38	4	referral	1	4	0	1	2	male	3650	9	singleton				2019-05-06	2019-05-09	stable	171	103	alive	145	2019-05-06	21	1	0	Yes	No	No	No	No	No	Yes	No	4	2	Yes	2
352	intervention	Yes	Yes	Yes	No	3	29	3	40	3	referral	3	270	0	1	1	female	2930	8	singleton				2019-05-07	2019-05-12	stable	159	95	alive	201	2019-05-07	19	218	0	No	No	No	Yes	No	No	No	No	3	2	Yes	2		23.59	2
353	intervention	Yes	Yes	Yes	No	2	16	1	37	3	self referral	1		0	1	2	male	3000	0	singleton				2019-05-08	2019-05-08		151	108	alive	187	2019-05-08	20	235	1													2019-05-08	13	2
354	control	Yes	Yes	Yes	No	2	24	1	39	2	referral	1	1	0	1	2	male	2320	9	multiple	2	2450	9	2019-05-13	2019-05-18	stable	171	145	alive	117	2019-05-13	30	1	0	Yes	No	No	No	No	No	No	Yes	3	2	No	1
355	control	Yes	Yes	Yes	No	2	28	5	36	1	book study site	5	2	0	1	1	male	2450	7	singleton				2019-05-13	2019-05-16	had some complications	207	146	alive	115	2019-05-13	28	5	0	Yes	Yes	Yes	No	Yes	No	No	No	6	4	No	1
356	intervention	Yes	Yes	Yes	No	3	26	3	36	4	referral	3	293	0	1	1	female	2730	10	singleton				2019-05-07	2019-05-10	stable	135	93	alive	288	2019-05-07	22	240	0	Yes	No	No	Yes	No	No	Yes	Yes	4	2	Yes	2		20.01	2
357	control	Yes	Yes	Yes	No	3	34	4	23	2	referral	4	1	0	1	1	female	500	0	singleton				2019-05-15	2019-05-28	stable	148	109	alive	202	2019-05-15	22	2	0	Yes	Yes	No	No	No	No	No	Yes	6	4	No	1
358	control	Yes	Yes	Yes	No	3	30	3	39	2	referral	3	2	0	1	2	female	3690	10	singleton				2019-05-05	2019-05-08	stable	160	105	alive		2019-05-05	28	5	0	Yes	No	No	Yes	Yes	No	Yes	No	7	2	Yes	2
359	intervention	Yes	Yes	Yes	No	2	27	2	33	3	self referral	2	240	0	0					singleton				2019-05-05	2019-05-07	stable	172	113	alive	145	2019-05-05	16	222	0	Yes	Yes	No	Yes	Yes	No	No	No	1	1	Yes	2
360	control	Yes	Yes	Yes	No	3	26	2	37	2	referral	2	2	0	1	1	male	2500	8	singleton				2019-05-07	2019-05-16		172	110	alive	175	2019-05-07	31	10	0	Yes	No	No	Yes	Yes	No	Yes	No	7	2	No	2
361	intervention	Yes	Yes	Yes	No	2	35			4	referral	5	223	1	1	2	female	2240	6	singleton				2019-05-07	2019-05-09	stable	140	99	alive	172	2019-05-07	26	244	0	Yes	No	No	No	No	No	No	Yes	6	2	Yes	1			2
362	control	Yes	Yes	Yes	No	2	28	3	40	2	book study site	3	1	0	1	1	male	3500	9	singleton				2019-05-05	2019-05-07	stable	161	94	alive	168	2019-05-05	35	1	0	Yes	No	No	Yes	Yes	No	No	No	4	2	Yes	2
363	intervention	Yes	Yes	Yes	No	3	26	3	34	3	referral	3		0	1	1	female	1500	0	singleton				2019-05-06	2019-05-08	had some complications	160	114	alive	146	2019-05-06	20		0	No	Yes	Yes	Yes	No	Yes	No	No					2019-05-06	7.3	2
364	control	Yes	Yes	Yes	No	3	37	3	38	3	referral	3	1	0	1	1	female	2800	8	singleton				2019-05-05	2019-05-10	stable	232	134	alive	239	2019-05-05	29	1	0	Yes	No	No	Yes	Yes	No	Yes	No	5	2	No	1
365	intervention	Yes	Yes	Yes	No	3	18	1	37	4	referral	1	258	0	1	1	female	2300	7	singleton				2019-05-05	2019-05-06	stable	142	102	alive	325	2019-05-05	18	240	0	No	No	No	No	No	Yes	Yes	No	5	2	Yes	2		4.5	2
366	intervention	Yes	Yes	Yes	No	2	19	2	22	2	referral	2	235	0	1	2	female	1640	9	singleton				2019-05-04	2019-05-16	stable	168	107	alive	155	2019-05-04	17	171	0	Yes	No	No	No	No	No	Yes	No	2	2	Yes	2	2019-05-04	15.55	2
367	control	Yes	Yes	Yes	No	1	30	6	39	3	referral	6	2	0	1	1	male	3500	9	singleton				2019-05-04	2019-05-06	stable	150	107	alive	208	2019-05-04	24	2	0	Yes	No	No	Yes	Yes	No	No	No	5	1	No	2
368	intervention	Yes	Yes	Yes	No	1	21	1	37	2	referral	1	237	0	1	1	female	2620	10	singleton				2019-05-24	2019-05-28	stable	170	104	alive	413	2019-05-24	21	234	0	Yes	No	No	Yes	No	No	No	No	2	2	Yes	2		19.42	2
369	control	Yes	Yes	Yes	No	1	26	1	27	1	referral	1	1	0	1	1	male	1190	7	multiple	1	1150	7	2019-05-26	2019-05-30	stable	145	90	alive	384	2019-05-26	10	2	0	No	No	No	Yes	No	No	Yes	No	5	2	Yes	2
370	intervention	Yes	Yes	Yes	No	4	24	1	22	2	referral	1	219	0	0					singleton				2019-05-21	2019-05-28	stable	188	141	alive	241	2019-05-21	16	209	0	Yes	No	No	No	Yes	No	Yes	No	2	1	Yes	2	2019-05-21	23.24	2
371	control	Yes	Yes	Yes	No	3	21	1	23	1	referral	1	2	0	1	1	female	1300	5	singleton				2019-06-06	2019-06-11	stable	180	110	alive	278	2019-06-06	23	5	0	Yes	No	No	No	No	No	No	Yes	2	2	Yes	2
372	intervention	Yes	Yes	Yes	No	1	27	1	36	3	book study site	1	231	0	1	2	female	1900	10	singleton				2019-05-22	2019-05-31	stable	163	113	alive		2019-05-22	20	198	0	Yes	No	No	No	No	No	Yes	No	3	1	Yes	2		19.59	2
373	control	Yes	Yes	Yes	No	3	30	6	38	5	referral	6	1	0	1	1	male	2560	10	singleton				2019-06-03	2019-06-06	stable	162	113	alive	177	2019-06-03	25	2	0	Yes	Yes	No	Yes	No	Yes	Yes	No	5	3	No	2
374	intervention	Yes	Yes	Yes	No	3	20	1	38	3	self referral	1	245	0	1	2	male	3100	9	singleton				2019-05-21	2019-05-25	stable	192	114	alive	295	2019-05-21	28	209	0	No	No	No	No	No	No	Yes	No	7	2	Yes	2		23.36	2
376	intervention	Yes	Yes	Yes	No	3	29	4	34	4	referral	4	239	0	1	1	male	2220	8	singleton				2019-06-07	2019-06-12	stable	145	103	alive	48	2019-06-07	10	234	0	Yes	No	No	Yes	No	No	No	Yes	2	2	Yes	2	2019-06-07	17.5	2
377	intervention	Yes	Yes	Yes	No	3	19	1	37	4	referral	1	291	0	1	1	female	2300	10	singleton				2019-05-21	2019-05-23	stable	172	128	alive	339	2019-05-21	22	250	0	No	No	No	No	No	No	Yes	No	3	2	Yes	2		23.48	2
378	control	Yes	Yes	Yes	No	2	22	2	38	2	referral	2	1	0	1	1	male	3790	10	singleton				2019-06-04	2019-06-07	stable	161	93	alive	143	2019-06-04	16	1	0	Yes	No	No	No	No	No	Yes	No	5	2	Yes	2
379	control	Yes	Yes	Yes	No	3	27	2	35	3	self referral	2	1	0	1	1	male	1900	7	singleton				2019-05-21	2019-06-12	stable	202	144	alive	242	2019-05-21	21	1	0	Yes	No	No	No	Yes	No	Yes	Yes	6	4	No	1
381	intervention	Yes	Yes	Yes	No	1	36	4	35	3	book study site	4	215	0	1	2	male	2400	10	singleton				2019-06-13	2019-06-18	stable	181	114	alive	302	2019-06-13	21	248	0	Yes	No	No	No	No	No	Yes	Yes	3	1	Yes	2	2019-06-13	17.17	2
382	intervention	Yes	Yes	Yes	No	1	27	2	39	4	referral	2	259	0	1	1	male	2510	3	multiple	1	2670	0	2019-06-01	2019-06-09	stable	160	96	alive	143	2019-05-31	17	179	0	Yes	No	No	No	No	No	No	No	2	3	No		2019-06-01	11.49	2
383	control	Yes	Yes	Yes	No	3	26	3	29	1	referral	3	1	0	1	1	female	1200	8	singleton				2019-05-25	2019-06-04	stable	155	85	alive	145	2019-05-25	23	1	0	Yes	No	No	No	No	No	Yes	No	3	2	Yes	2
384	control	Yes	Yes	Yes	No	2	23			5	book study site	1	2	1	1	1	female	2930	9	singleton				2019-05-31	2019-06-02	stable	157	103	alive	239	2019-05-31	16	1	0	Yes	No	No	No	No	No	No	No	7	3	Yes	1
385	control	Yes	Yes	Yes	No	1	35	2	35	1	referral	2	1	0	1	1	male	2060	0	singleton				2019-05-29	2019-06-02	stable	160	103	alive	184	2019-05-29	23	1	0	Yes	Yes	No	No	No	No	No	Yes	6	5	No	1
386	intervention	Yes	Yes	Yes	No	2	21	2	34	2	referral	2	240	0	1	1	male	2500	8	singleton				2019-05-24	2019-05-31	stable	170	119	alive	164	2019-05-24	22	218	0	Yes	Yes	Yes	No	No	No	No	No	3	2	Yes	2		15.58	2
387	intervention	Yes	Yes	Yes	No	1	32	6	28	3	referral	6	291	0	1	1	female	1200	0	singleton				2019-06-03	2019-06-06	stable	204	142	alive	174	2019-06-03	26	234	0	Yes	No	No	No	Yes	No	No	Yes	1	2	Yes	2	2019-06-03	1.55	2
388	control	Yes	Yes	Yes	No	2	30	3	43	3	referral	3	5	0	1	2	male	3700	4	singleton				2019-05-30	2019-06-04	stable	156	96	alive	371	2019-05-30	21	5	0	Yes	No	No	No	No	No	No	No	3	1	Yes	2
389	intervention	Yes	Yes	Yes	No	3	36	7	36	4	referral	7	218	0	1	2	female	3300	9	singleton				2019-05-28	2019-06-01	stable	143	106	alive	119	2019-05-28	17	201	0	Yes	No	No	No	No	No	No	No	2	2	Yes	2		16.39	2
391	intervention	Yes	Yes	Yes	No	3	30			3	referral	3	230	1	1	2	female	2900	4	singleton				2019-05-31	2019-06-03	stable	197	129	alive	65	2019-05-31	19	196	0	No	No	No	No	No	No	Yes	No	2	1	Yes	2		14.22	2
392	control	Yes	Yes	Yes	No	3	23	3	37	4	referral	3	2	0	1	2	female	3700	10	singleton				2019-06-02	2019-06-06	stable	142	92	alive	154	2019-06-02	16	1	0	No	Yes	No	No	No	No	Yes	No	1	2	Yes	2
393	intervention	Yes	Yes	Yes	No	1	35	3	38	6	referral	3	220	0	1	2	female	3550	9	singleton				2019-06-05	2019-06-08	stable	146	96	alive	226	2019-06-05	23	165	0	Yes	No	No	No	Yes	No	Yes	No	2	1	Yes	2		9.55	2
394	control	Yes	Yes	Yes	No	4	23	1	20	2	referral	1	2	0	1	1	female	2000	10	singleton				2019-06-07	2019-06-13	stable	174	122	alive	306	2019-06-07	31	2	0	No	No	No	No	No	No	Yes	Yes	1	2	Yes	2
395	intervention	Yes	Yes	Yes	No	2	38	4	37	2	book study site	4	203	0	1	1	male	3060	8	singleton				2019-05-23	2019-05-27	stable	211	125	alive	226	2019-05-22	26	210	0	Yes	No	No	No	No	No	Yes	No	4	2	Yes	2		5.42	2
396	control	Yes	Yes	Yes	No	2	38	6	35	0	self referral	6	1	0	1	2	male	3130	7	singleton				2019-05-28	2019-06-07	stable	211	122	alive	188	2019-05-28	28	1	0	Yes	No	No	No	Yes	No	Yes	No	5	2	Yes	2
397	intervention	Yes	Yes	Yes	No	2	21	2	39	4	referral	2	205	0	1	2	female	2300	0	singleton				2019-05-27	2019-05-31	stable	173	125	alive	188	2019-05-27	19	239	0	Yes	No	No	No	No	No	No	No	3	2	Yes	2		13.15	2
398	intervention	Yes	Yes	Yes	No	3	29	5	30	3	referral	5	217	0	1	2	female	3300	9	singleton				2019-06-03	2019-06-01	stable	154	94	alive	237	2019-06-03	19	254	0	Yes	No	No	No	Yes	No	No	No		3	No	2		14.09	2
399	control	Yes	Yes	Yes	No	2	19	1	27	0	referral	1	1	0	1	1	female	900	0	singleton				2019-05-24	2019-05-28	stable	151	113	alive	193	2019-05-24	20	1	0	No	Yes	No	Yes	No	No	No	Yes	3	3	Yes	2
400	control	Yes	Yes	Yes	No	3	27	1	36	4	book study site	1	3	0	1	2	female	1200	10	singleton				2019-06-06	2019-06-13	stable	178	131	alive	253	2019-06-06	30	1	0	Yes	No	No	No	Yes	No	Yes	No	4	3	No	1
401	intervention	Yes	Yes	Yes	No	2	32	6	35	3	referral	6	265	0	1	2	female	1700	8	singleton				2019-06-14	2019-06-19	stable	161	103	alive	164	2019-06-14	18	203	0	Yes	Yes	No	Yes	No	No	No	No	2	1	Yes	2	2019-06-14	2	3
402	intervention	Yes	Yes	Yes	No	3	35	4	37	5	referral	4	218	0	1	1	male	2700	9	singleton				2019-06-03			155	120	alive	226	2019-06-03	23	225	0	Yes	No	No	No	No	No	Yes	No	2	1	Yes	2
403	control	Yes	Yes	Yes	No	3	26	2	38	4	book study site	2	2	0	1	1	male	2900	9	singleton				2019-06-15	2019-06-17	stable	171	117	alive	150	2019-06-15	16	1	0	Yes	No	No	Yes	No	No	Yes	No	3	2	Yes	1
404	intervention	Yes	Yes	Yes	No	3	23	2	28	3	self referral	2	222	0	1	2	male	2400	10	singleton				2019-06-09	2019-06-16	stable	149	92	alive	231	2019-06-09	17	196	0	Yes	No	No	No	Yes	No	No	No	2	2	Yes	2	2019-06-09	14.25	2
405	intervention	Yes	Yes	Yes	No	2	24	1	30	2	book study site	1	230	0	1	2	female	2700	9	singleton				2019-06-20	2019-06-27	stable	175	120	alive	214	2019-06-20	20	210	0	No	No	No	No	No	No	Yes	No	2	1	Yes	2	2019-06-20	20.37	2
406	control	Yes	Yes	Yes	No	1	23	2	38	4	referral	2	1	0	1	1	male	3220	7	singleton				2019-05-27	2019-05-28	stable	162	98	alive	212	2019-05-26	24	2	0	Yes	No	No	No	No	No	Yes	No	5	3	Yes	2
407	control	Yes	Yes	Yes	No	3	21	1	31	3	referral	1	5	0	0					singleton				2019-06-06		stable	183	123	alive	241	2019-06-06	28	5	0	Yes	Yes	No	Yes	Yes	No	Yes	No	2	2	Yes	2
408	control	Yes	Yes	Yes	No	2	21	2	38	4	referral	2	5	0	1	1	male	3000	9	singleton				2019-06-20	2019-06-24	stable	164	110	alive	312	2019-06-20	20	2	0	Yes	No	No	No	No	No	Yes	Yes	3	2	No	2
409	intervention	Yes	Yes	Yes	No	3	29	2	38	3	self referral	2	235	0	0					singleton				2019-06-19	2019-06-20	deceased	191	120	died	196	2019-06-19	20	192	0	No	Yes	No	No	Yes	No	No	No	1	1	Yes	2	2019-06-19	0.56	2
410	intervention	Yes	Yes	Yes	No	3	21	1	38	3	book study site	1	240	0	1	2	female	3000	10	singleton				2019-06-20	2019-06-24	had some complications	187	120	alive	181	2019-06-20	36	198	0	No	No	No	No	No	No	Yes	No	2	2	Yes	2	2019-06-20	18.15	3
411	control	Yes	Yes	Yes	No	2	24	1	38	3	book study site	1	2	0	1	1	female	2780	10	singleton				2019-06-16	2019-06-18	stable	164	119	alive	227	2019-06-15	17	3	0	Yes	No	No	No	No	No	Yes	No	6	3	Yes	2
412	intervention	Yes	Yes	Yes	No	4	20	1	37	3	referral	1	240	0	1	2	female	3500	9	singleton				2019-06-23	2019-06-27	stable	197	129	alive	207	2019-06-23	20	283	0	Yes	No	No	Yes	No	No	No	Yes	2	2	Yes	2	2019-06-23	18.4	2
413	intervention	Yes	Yes	Yes	No	3	20	1	36	3	referral	1	241	0	1	2	male	2980	8	singleton				2019-06-19	2019-06-27	stable	154	97	alive	328	2019-06-19	20	286	0	Yes	No	No	No	No	No	No	Yes	3	1	Yes	2	2019-06-19	14.5	2
414	intervention	Yes	Yes	Yes	No	3	30	6		1	referral	6	240	0	1	1			0	singleton				2019-06-17			194	135	alive	108	2019-06-17	34	1	0	Yes	Yes	Yes	No	No	No	No	No	4	3	Yes	2
415	control	Yes	Yes	Yes	No	4	33	6	37	2	referral	6	2	0	1	1	female	2210	8	singleton				2019-06-15	2019-06-19	had some complications	217	147	alive	90	2019-06-15	22	1	0	Yes	No	Yes	Yes	No	No	No	Yes	6	2	Yes	1
416	control	Yes	Yes	Yes	No	3	32	5	35	2	referral	5	1	0	1	2	female	2200	10	singleton				2019-06-19	2019-06-24	stable	175	130	alive	182	2019-06-19	25	1	0	Yes	Yes	No	Yes	No	No	No	No	1	1	Yes	2
417	intervention	Yes	Yes	Yes	No	2	24	1	38	5	referral	1	243	0	1	1	female	3360	9	singleton				2019-06-19	2019-06-24	stable	160	102	alive	295	2019-06-18	25	222	0	Yes	No	No	No	Yes	No	No	No	3	2	Yes	2	2019-06-19	1.5	2
418	control	Yes	Yes	Yes	No	3	35	4	24	2	referral	4	1	0	1	1	female	600	0	singleton				2019-06-19	2019-06-22	stable	190	133	alive	591	2019-06-19	15	1	0	Yes	No	No	No	Yes	No	No	No	3	2	Yes	1
419	intervention	Yes	Yes	Yes	No	1	27	2	39	4	referral	2	359	0	1	2	male	2920	10	multiple	2	2480	10	2019-06-16	2019-05-24	stable	149	98	alive	98	2019-06-13	24	230	0	Yes	No	No	No	No	No	Yes	Yes	3	2	Yes	2	2019-06-16	23.42	2
420	control	Yes	Yes	Yes	No	2	27	4	28	2	referral	4	2	0	1	1	female	1600	0	singleton				2019-06-19	2019-06-26	stable	162	122	alive	217	2019-06-19	30	1	0	Yes	No	No	No	Yes	No	Yes	Yes	3	2	Yes	2
421	control	Yes	Yes	Yes	No	1	28	1	38	2	book study site	1	2	0	1	1	female	2800	8	singleton				2019-06-19	2019-06-25	stable	159	97	alive	267	2019-06-19	30	1	0	Yes	No	No	No	No	No	Yes	Yes	3	2	Yes	2
422	intervention	Yes	Yes	Yes	No	2	23	3	27	3	self referral	3	223	0	1	2	male	820	0	singleton				2019-06-18	2019-06-28	stable	190	121	alive	209	2019-06-18		165	0	Yes	No	No	No	No	No	Yes	No	6	2	Yes	2	2019-06-18		2
423	intervention	Yes	Yes	Yes	No	2	29	1	38	2	referral	1	230	0	1	1	female	2730	10	singleton				2019-06-16	2019-06-19	stable	178	113	alive		2019-06-16	17	230	0	Yes	No	No	No	No	No	Yes	No	2	2	Yes	2	2019-06-16	19.53	2
424	control	Yes	Yes	Yes	No	3	24		39	3	referral	3	4	1	1	1	female	1900	9	multiple	2	2100	9	2019-06-20	2019-06-24	stable	191	118	alive	166	2019-06-20	16	5	0	Yes	No	No	No	No	No	Yes	Yes	5	2	No	1
425	intervention	Yes	Yes	Yes	No	1	30	4	38	4	referral	4	223	0	1	1	female	2200	8	singleton				2019-06-13	2019-06-19	stable	182	122	alive	234	2019-06-13	18	183	0	Yes	No	No	No	Yes	No	No	No	2	2	Yes	2	2019-06-13	7.41	2
426	intervention	Yes	Yes	Yes	No	2	21	1	38	4	self referral	1	230	0	1	1	male	1580	7	singleton				2019-06-12	2019-06-19	stable	168	109	alive	387	2019-06-12	21	285	0	No	No	No	No	No	No	No	Yes	1	2	Yes	2	2019-06-12	23.5	2
427	control	Yes	Yes	Yes	No	3	31	4	29	3	referral	4	5	0	1	1	male	1180	8	singleton				2019-06-07	2019-06-13	stable	198	113	alive	234	2019-06-07	30	5	0	Yes	No	No	Yes	No	No	No	Yes	5	3	Yes	2
428	intervention	Yes	Yes	Yes	No	3	27	2	40	3	referral	2	333	0	1	2	male	4100	10	singleton				2019-06-21	2019-06-25	stable	188	116	alive	145	2019-06-21	15	242	0	Yes	No	No	No	No	No	No	Yes	3	2	Yes	2	2019-06-21	4.1	2
429	control	Yes	Yes	Yes	No	3	28	4		5	referral	4	1	0	1	1	female	1500	7	multiple	2	1300	6	2019-06-23	2019-07-03	stable	154	109	alive	244	2019-06-22	25	1	0	Yes	No	No	No	No	No	Yes	No	2	2	Yes	2
430	intervention	Yes	Yes	Yes	No	4	19	1	38	4	referral	1	250	0	1	1	female	3210	10	singleton				2019-06-23	2019-06-25	stable	172	111	alive	212	2019-06-23	39	230	0	Yes	No	No	No	No	No	No	Yes	1	2	Yes	2	2019-06-23	20	2
431	control	Yes	Yes	Yes	No	2	19	1	38	3	referral	1	2	0	1	1	female	2370	7	singleton				2019-06-12	2019-06-19		159	120	alive	253	2019-06-12	21	1	0	Yes	No	No	No	Yes	No	No	No	3	2	Yes	2
432	control	Yes	Yes	Yes	No	2	37	7	38	3	book study site	7	5	0	1	1	male	2930	10	singleton				2019-06-16	2019-06-17	stable	180	121	alive	246	2019-06-16	26	2	0	Yes	No	No	No	No	No	Yes	No	6	3	No	1
433	control	Yes	Yes	Yes	No	4	28			3	referral	4	2	1	1	1	male	2700	8	multiple	1	1700	8	2019-06-13	2019-06-16	stable	192	120	alive	140	2019-06-13	22	2	1	No	Yes	No	Yes	No	No	No	No	5	2	No	1
434	intervention	Yes	Yes	Yes	No	3	36	3	37	3	referral	3	190	0	1	1	female	2270	0	singleton				2019-06-10	2019-06-16	stable	160	100	alive	72	2019-06-10	20	135	0	No	No	No	No	No	No	Yes	No	2	2	Yes	2	2019-06-10		2
435	intervention	Yes	Yes	Yes	No	2	23	1	35	3	referral	1	269	0	1	1	male	1800	10	singleton				2019-06-11	2019-06-13	stable	168	112	alive	193	2019-06-11	25	342	0	Yes	No	No	No	No	No	Yes	No	1	1	Yes	2	2019-06-11	20.29	2
436	intervention	Yes	Yes	Yes	No	4	36	4	24	2	book study site	4	240	0	1	1	female	800	0	singleton				2019-06-13	2019-06-19	stable	177	114	alive	119	2019-06-13	38	121	0	Yes	No	Yes	Yes	Yes	Yes	Yes	No	5	2	Yes	2	2019-06-13	20.2	2
437	intervention	Yes	Yes	Yes	No	4	19	1	37	5	referral	1	276	0	1	1	female	3240	10	singleton				2019-06-13	2019-06-16	stable	158	113	alive	229	2019-06-13	18	213	0	Yes	No	No	No	No	No	No	No	2	2	Yes	2	2019-06-13	1.27	2
438	control	Yes	Yes	Yes	No	4	26	2	34	5	self referral	2	1	0	1	2	male	2100	9	singleton				2019-06-12	2019-06-18	stable	153	101	alive	165	2019-06-12	39	1	0	Yes	Yes	No	No	Yes	No	No	No	6	2	No	2
439	control	Yes	Yes	Yes	No	3	24	2	36	3	referral	2	2	0	1	1	male	1900	7	singleton				2019-06-11	2019-06-13	stable	155	109	alive	300	2019-06-11	19	1	0	Yes	No	No	No	No	No	No	No	5	3	No	2
440	intervention	Yes	Yes	Yes	No	2	30	3	30	4	referral	3	236	0	0					singleton				2019-07-12	2019-07-17	stable	175	111	alive		2019-07-12	23	195	0	No	No	No	Yes	No	No	No	No	1	1	Yes	2	2019-07-12	18.1	2
441	control	Yes	Yes	Yes	No	4	29	4	32	3	referral	4	5	0	1	2	male	1930	7	singleton				2019-06-25	2019-06-30	stable	169	109	alive	240	2019-06-25	21	5	0	Yes	No	No	No	No	No	No	No	5	3	Yes	2
442	intervention	Yes	Yes	Yes	No	2	26	1	40	6	self referral	1	240	0	1	2	female	2700	9	singleton				2019-07-18	2019-07-21	stable	177	118	alive	190	2019-07-18	22	194	0	Yes	No	No	No	No	No	No	No	3	3	Yes	2	2019-07-18	17.48	3
443	control	Yes	Yes	Yes	No	3	21	1	38	2	referral	1	1	0	1	1	male	2400	9	singleton				2019-06-13	2019-07-15	stable	186	125	alive	133	2019-06-13	29	1	0	Yes	Yes	No	Yes	No	No	No	No	5	2	No	2
444	intervention	Yes	Yes	Yes	No	3	21	4	24	1	referral	4	233	0	1	1	male	960	0	singleton				2019-07-12	2019-07-17	stable	223	160	alive	327	2019-07-12	24	230	0	No	No	No	Yes	Yes	No	No	No	2	2	Yes	2	2019-07-12	21.02	2
445	control	Yes	Yes	Yes	No	3	30	1		4	referral	1	2	0	1	2	male	3000	9	singleton				2019-07-17	2019-07-20	stable	208	138	alive	190	2019-07-17	25	1	0	Yes	No	No	No	Yes	No	No	No	7	2	Yes	2
446	control	Yes	Yes	Yes	No	3	18	2	32	2	self referral	2	1	0	1	2	male	1400	7	singleton				2019-07-19	2019-07-22	stable	150	110	alive	292	2019-07-19	25	1	1	No	No	No	No	No	No	No	No
447	intervention	Yes	Yes	Yes	No	2	35	4	38	4	self referral	4	210	0	1	2	male	3400	9	singleton				2019-07-16	2019-07-22		158	119	alive	176	2019-07-16	17	185	0	Yes	No	No	Yes	Yes	Yes	Yes	No	7	2	Yes	2	2019-07-16		2
448	intervention	Yes	Yes	Yes	No	2	24	2	20	3	referral	2	210	0	1	1	male	800	0	singleton				2019-07-20	2019-07-24	stable	156	94	alive	182	2019-07-19	28	349	0	Yes	No	No	No	No	No	No	No	2	1	Yes	2	2019-07-20	2.27	2
449	control	Yes	Yes	Yes	No	2	27	3	36	2	referral	3	2	0	1	1	female	2200	9	singleton				2019-07-13	2019-07-16	stable	153	100	alive	168	2019-07-13	30	2	1	No	No	No	No	No	No	No	No	3	2	Yes	2
450	intervention	Yes	Yes	Yes	No	1	21	3	34	3	referral	3	298	0	1	2	female	2400	8	singleton				2019-07-19	2019-07-26	stable	158	121	alive	361	2019-07-19	30	384	0	Yes	No	No	No	Yes	No	No	No	3	2	Yes	2	2019-07-19	17.1	2
451	intervention	Yes	Yes	Yes	No	2	27	4	30	3	referral	4	201	0	0					singleton				2019-07-17	2019-07-22	stable	159	125	alive	138	2019-07-17	38	196	0	Yes	No	No	No	No	No	No	No	2	2	Yes	2	2019-07-17	18.2	2
452	control	Yes	Yes	Yes	No	1	25	1	28	3	book study site	1	5	0	1	1	female	2860	0	singleton				2019-06-25	2019-07-18	stable	146	92	alive	230	2019-06-25	18	10	0	Yes	No	No	No	No	No	No	No	5	2	Yes	2
453	control	Yes	Yes	Yes	No	2	24	1		3	referral	1	1	0	1	1	female	1790	10	singleton				2019-07-17	2019-07-23	stable	198	133	alive	195	2019-07-16	29	1	0	Yes	Yes	No	No	No	No	No	No	4	2	No	1
454	control	Yes	Yes	Yes	No	3	31	5	39	2	referral	5	1	0	1	1	male	1840	9	singleton				2019-07-20	2019-07-28	stable	159	109	alive	221		21	1	0	Yes	No	No	No	Yes	No	No	No	2	2	Yes	2
455	intervention	Yes	Yes	Yes	No	3	29	4	35	3	referral	4	300	0	1	1	male	2500	7	singleton				2019-07-21	2019-07-23	stable	156	90	alive		2019-07-21	25	152	0	No	No	No	No	No	No	No	No	3	2	Yes	2
456	intervention	Yes	Yes	Yes	No	2	25	1	38	7	referral	1	212	0	1	2	female	3610	10	singleton				2019-06-29	2019-07-02	stable	159	98	alive	229	2019-06-29	18	215	0	Yes	No	No	No	No	No	Yes	No	1	1	Yes	2	2019-06-29	16.27	2
457	control	Yes	Yes	Yes	No	3	36	6	25	1	referral	6	5	0	0					singleton				2019-06-25			180	99	alive	282	2019-06-25	35	2	0	Yes	No	Yes	No	No	No	Yes	No	7	2	Yes	1
458	control	Yes	Yes	Yes	No	2	20	1	39	4	referral	1	8	0	1	1	female	2700	7	singleton				2019-06-28	2019-06-30	stable	142	102	alive	168	2019-06-28	22	1	0	Yes	No	No	No	No	No	Yes	No	2	2	Yes	2
459	intervention	Yes	Yes	Yes	No	3	32	4	35	3	referral	4	251	0	1	2	female	1900	8	singleton				2019-06-28	2019-07-11	stable	230	124	alive	195	2019-06-28	25	184	0	No	No	No	Yes	No	No	Yes	No	3	2	Yes	2	2019-06-28	13.48	2
460	intervention	Yes	Yes	Yes	No	2	19	1	37	4	referral	1	226	0	1	1	female	2400	9	multiple	1	2200	8	2019-06-29	2019-07-06	stable	171	111	alive	324	2019-06-29	19	213	0	Yes	Yes	No	No	Yes	Yes	No	Yes	1	2	Yes	2	2019-06-29	3.33	2
461	control	Yes	Yes	Yes	No	2	27	1	38	3	self referral	1	2	0	1	1	female	2490	6	singleton				2019-06-27	2019-06-30	stable	213	115	alive	331	2019-06-27	18	1	0	Yes	No	No	No	No	No	Yes	No	2	4	No	1
462	control	Yes	Yes	Yes	No	2	20	1	31	3	referral	1	5	0	1	1	male	2390	8	singleton				2019-06-24	2019-06-26	stable	157	112	alive	209	2019-06-24	17	2	0	Yes	No	No	No	No	No	Yes	Yes	5	3	Yes	2
463	intervention	Yes	Yes	Yes	No	3	30	7	37	5	referral	7	260	0	1	2	male	3000	6	singleton				2019-07-08	2019-07-18	stable	168	120	alive	208	2019-07-08	26	226	0	No	Yes	No	No	Yes	No	No	No	3	2	Yes	2	2019-07-08		2
464	control	Yes	Yes	Yes	No	2	28	3	36	3	referral	3	2	0	1	1	female	2050	9	singleton				2019-07-18	2019-07-26	stable	157	109	alive	257	2019-07-18	31	2	0	No	No	No	No	No	No	Yes	No	2	1	Yes	2
465	control	Yes	Yes	Yes	No	2	30	8	34	3	referral	8	1	0	1	1	female	1810	10	singleton				2019-07-19	2019-07-25	stable	156	106	alive	164	2019-07-19	49	1	0	No	No	No	Yes	No	No	Yes	Yes
466	intervention	Yes	Yes	Yes	No	3	24	3	36	2	referral	3	238	0	1	1	male	1870	10	singleton				2019-06-25			167	123	alive	159	2019-06-25	16	197	0	Yes	No	No	No	No	No	Yes	Yes	1	2	Yes	2	2019-06-25	15.21	3
467	intervention	Yes	Yes	Yes	No	2	33	5	34	4	referral	5	184	0	1	1	female	2450	10	singleton				2019-06-24	2019-06-28		163	104	alive	205	2019-06-24	15	200	0	Yes	No	No	No	No	No	No	No	1	1	Yes	2	2019-06-24		2
468	control	Yes	Yes	Yes	No	2	24	1	39	3	book study site	1	5	0	1	2	male	2450	7	singleton				2019-07-11	2019-07-15	stable	154	112	alive	213	2019-07-11	28	5	0	Yes	Yes	No	No	Yes	No	Yes	No	4	2	Yes	2
469	intervention	Yes	Yes	Yes	No	3	22	1	37	5	self referral	1	204	0	1	1	male	2100	0	singleton				2019-07-04	2019-07-07	stable	196	162	alive	107	2019-07-04	22	208	0	Yes	Yes	Yes	No	No	No	Yes	No	2	2	Yes	2	2019-07-04	15.04	2
470	control	Yes	Yes	Yes	No	2	25	2	32	2	self referral	2	2	0	0					singleton				2019-07-17	2019-07-18	had some complications	237	130	alive	354	2019-07-16	41	1	0	Yes	No	No	No	Yes	Yes	No	No	6	2	No	1
471	control	Yes	Yes	Yes	No	2	32	4	37	2	referral	4	5	0	0					singleton				2019-06-24	2019-06-28	stable	149	106	alive	161	2019-06-24	32	2	0	Yes	Yes	No	No	Yes	No	Yes	No	4	3	Yes	2
472	intervention	Yes	Yes	Yes	No	4	28	2	36	3	book study site	2	290	0	1	1	male	3260	10	singleton				2019-06-23	2019-06-25	stable	155	98	alive	277	2019-06-23	18	196	0	Yes	No	No	No	No	No	No	No	1	1	Yes	2	2019-06-23	15.2	3
473	intervention	Yes	Yes	Yes	No	3	33	5	32	0	referral	5	199	0	1	2	male	2000	10	singleton				2019-07-15	2019-07-21	stable	203	131	alive	88	2019-07-15	18	169	0	Yes	No	No	Yes	Yes	No	No	No	2	2	Yes	2	2019-07-15	17.19	2
474	intervention	Yes	Yes	Yes	No	1	28	3	38	5	book study site	3	184	0	1	2	male	2700	6	singleton				2019-06-25	2019-06-28	stable	170	110	alive	231	2019-06-25	16	196	0	No	Yes	No	No	No	No	Yes	No	3	2	Yes	2	2019-06-25	10.2	2
475	control	Yes	Yes	Yes	No	2	30	3	33	4	referral	3	5	0	0					multiple				2019-06-27	2019-07-08	stable	153	97	alive	159	2019-06-27	30	5	0	Yes	No	No	No	No	No	Yes	Yes	4	2	Yes	2
476	control	Yes	Yes	Yes	No	1	35	6	34	5	book study site	6	1	0	1	1	female	2600	10	singleton				2019-07-05	2019-07-07	stable	154	97	alive	193	2019-07-05	21	1	0	Yes	No	No	No	Yes	No	Yes	No	4	2	Yes	2
477	intervention	Yes	Yes	Yes	No	1	31	5	38	2	referral	5	200	0	1	1	male	3170	7	singleton				2019-07-18	2019-07-21	stable	149	117	alive	253	2019-07-18	21	229	0	Yes	No	No	No	Yes	No	No	No	2	2	Yes	2	2019-07-18	14.07	2
478	intervention	Yes	Yes	Yes	No	3	22	1	38	3	referral	1	215	0	1	2	male	3140	10	singleton				2019-07-08	2019-07-13	stable	171	114	alive		2019-07-08	15	184	0	No	No	No	No	No	No	Yes	No	5	2	Yes	2	2019-07-08	16.35	2
479	intervention	Yes	Yes	Yes	No	3	26	4	36	4	referral	4	219	0	1	1	male	1810	9	multiple	1	2180	8	2019-07-11	2019-07-17	had some complications	152	100	alive	181	2019-07-11	25	190	0	Yes	Yes	No	No	Yes	No	No	No	2	2	Yes	2	2019-07-11		2
480	control	Yes	Yes	Yes	No	2	36	5	30	4	referral	5	1	0	1	1	male	1700	7	singleton				2019-07-09	2019-07-17	stable	170	110	alive	155	2019-07-09		6	0	No	No	No	No	No	No	Yes	Yes	2	2	Yes	2
481	intervention	Yes	Yes	Yes	No	3	30	3	34	2	referral	3	221	0	1	1	female	1900	9	singleton				2019-07-22	2019-07-29	stable	153	97	alive		2019-07-22	32	201	0	Yes	No	No	Yes	No	No	No	No	2	2	Yes	2	2019-07-22	17.36	2
482	control	Yes	Yes	Yes	No	3	26	2	39	4	book study site	2	1	0	1	2	female	1850	10	singleton				2019-07-04	2019-07-08	stable	168	114	alive	169	2019-07-04	25	1	0	No	Yes	No	Yes	Yes	No	No	No	5	3	Yes	2
483	intervention	Yes	Yes	Yes	No	3	23	1	37	3	referral	1	224	0	1	2	female	2900	0	singleton				2019-07-05			158	110	alive	58	2019-07-05	27	186	0	No	Yes	No	No	No	No	Yes	No	1	2	Yes	2	2019-07-05		2
484	intervention	Yes	Yes	Yes	No	2	29	1	30	3	referral	1	255	0	1	2	male	900	0	singleton				2019-07-08	2019-07-13	stable	131	90	alive	316	2019-07-07	19	221	0	Yes	No	No	No	Yes	No	Yes	No	2	2	Yes	2	2019-07-08	0.59	2
485	control	Yes	Yes	Yes	No	4	25	2	29	3	referral	2	5	0	1	2	female	900	5	singleton				2019-06-27	2019-07-02	stable	230	123	alive	59	2019-06-27	25	2	0	Yes	No	No	Yes	Yes	No	No	No	3	2	Yes	2
486	control	Yes	Yes	Yes	No	2	23	2	39	2	referral	2	1	0	1	2	female	2300	7	singleton				2019-07-07	2019-07-10	stable	157	105	alive	213	2019-07-07	19	1	0	Yes	Yes	No	No	Yes	No	No	No	2	2	Yes	2
488	control	Yes	Yes	Yes	No	2	19	1	24	1	referral	1	1	0	1	1	male	1650	0	singleton				2019-07-01	2019-07-05	stable	163	111	alive	362	2019-07-01	33	1	0	Yes	No	No	No	Yes	No	Yes	No	5	3	Yes	2
489	intervention	Yes	Yes	Yes	No	4	19	1	33	2	referral	1	180	0	1	1	female	2200	9	multiple	2	1200	9	2019-07-07	2019-07-15	stable	155	110	alive	161	2019-07-07	16	219	0	Yes	No	No	No	No	No	No	No	7	2	Yes	2	2019-07-07	19.03	2
490	intervention	Yes	Yes	Yes	No	1	24	1	35	4	book study site	1	207	0	1	2	male	2900	9	singleton				2019-07-21	2019-08-27	stable	140	125	alive	247	2019-07-21	12	180	0	Yes	Yes	No	No	Yes	No	No	No	1	2	Yes	2	2019-07-21	13.08	3
491	control	Yes	Yes	Yes	No	3	30	7	37	3	referral	7	1	0	1	1	female	730	0	singleton				2019-06-29	2019-05-16	stable	186	116	alive	48	2019-06-28	25	1	0	Yes	Yes	No	No	Yes	No	Yes	No	2	2	Yes	1
492	control	Yes	Yes	Yes	No	1	24	2	33	5	referral	2	2	0	1	1	female	2300	9	multiple	2	1500	8	2019-07-06	2019-07-14	stable	153	90	alive		2019-07-06	18	2	0	Yes	No	No	No	No	No	Yes	Yes	7	2	Yes	2
493	intervention	Yes	Yes	Yes	No	3	21	1	27	2	book study site	1	192	0	1	1	female		0	singleton				2019-07-03	2019-07-08	stable	161	121	alive	128	2019-07-03	22	234	0	Yes	No	No	Yes	Yes	No	Yes	No	3	2	No	1	2019-07-03	17.18	2
494	intervention	Yes	Yes	Yes	No	1	22	1	37	7	referral	1	205	0	1	2	female	3300	9	singleton				2019-07-20	2019-07-26	stable	154	101	alive	125	2019-07-20	34	210	0	Yes	No	No	No	No	No	No	Yes	1	1	Yes	2	2019-07-20	16.25	2
495	intervention	Yes	Yes	Yes	No	1	33	3	35	4	referral	3	294	0	1	2	male	1800	6	multiple	1	2000	7	2019-08-09	2019-08-19		270	135	alive	95	2019-08-09	19	365	0	Yes	No	No	No	Yes	No	No	No	2	2	Yes	2	2019-08-09	17.04	2
496	intervention	Yes	Yes	Yes	No	1	34	3	27	2	referral	3	253	0	1	2	male	1520	8	singleton				2019-08-27	2019-09-02	stable	141	100	alive	109	2019-08-27	21	192	0	Yes	Yes	Yes	Yes	No	No	No	No	2	2	Yes	2	2019-08-27	19.3	2
497	control	Yes	Yes	Yes	No	3	21	1	34	4	referral	1	1	0	1	1	female	2520	8	singleton				2019-08-14	2019-08-18	stable	162	111	alive	119	2019-08-14	54	2	0	Yes	No	No	No	No	No	Yes	No	6	4	No	1
498	control	Yes	Yes	Yes	No	3	42	6	37	3	referral	6		0	0					singleton				2019-08-13			168	95	alive	324	2019-08-13	23		0	Yes	Yes	No	No	No	No	No	No
499	intervention	Yes	Yes	Yes	No	2	33	5	32	3	book study site	5	210	0	1	2	female	1300	7	singleton				2019-08-14	2019-08-21	stable	175	118	alive	147	2019-08-14	18	195	0	Yes	No	No	No	No	No	No	No	3	1	Yes	2	2019-08-14	17.15	2
500	intervention	Yes	Yes	Yes	No	1	20	1	36	4	referral	1	363	0	1	1	female	2700	8	singleton				2019-08-27	2019-08-31	stable	161	113	alive	294	2019-08-27	25	218	0	Yes	No	No	No	Yes	No	Yes	No	1	2	Yes	2	2019-08-27	18.12	2
501	control	Yes	Yes	Yes	No	2	33	4	25	1	self referral	4	1	0	1	1	male	770	0	singleton				2019-07-31	2019-08-01		198	123	died	97	2019-07-31	16	1	0	Yes	No	No	No	No	No	No	No	5	3	Yes	2
502	control	Yes	Yes	Yes	No	2	30	3	36	1	book study site	3	1	0	1	2	male	2820	10	singleton				2019-08-17	2019-08-20	stable	170	100	alive	229	2019-08-14	21	1	0	Yes	Yes	Yes	No	Yes	No	No	No	5	2	No	2
503	control	Yes	Yes	Yes	No	3	19	1	32	3	referral	1	1	0	1	2	female	1650	6	multiple	2	1550	7	2019-07-31	2019-08-12	stable	150	100	alive	126	2019-07-31	15	1	0	No	No	No	No	No	No	Yes	No	4	2	Yes	2
504	intervention	Yes	Yes	Yes	No	3	33	6	36	3	self referral	6	223	0	1	2	female	2400	9	singleton				2019-08-02	2019-08-08	stable	213	144	alive	284	2019-08-02	24	285	0	Yes	No	No	No	Yes	No	No	No	2	2	Yes	2	2019-08-02	3.15	2
505	intervention	Yes	Yes	Yes	No	3	20	1	38	3	book study site	1	195	0	1	2	female	2500	9	singleton				2019-08-15	2019-08-19	stable	150	97	alive	224	2019-08-15	19	367	0	Yes	No	No	Yes	No	No	No	No	3	2	Yes	2	2019-08-15		2
506	control	Yes	Yes	Yes	No	2	28	4	36	3	referral	4	1	0	1	1	female	3300	10	singleton				2019-08-07	2019-08-08	stable	166	104	alive	348	2019-08-07	19	1	0	Yes	No	No	No	Yes	No	Yes	No	4	2	No	1
507	control	Yes	Yes	Yes	No	3	23	1	42	6	self referral	1	5	0	1	1	male		10	singleton				2019-07-28	2019-08-01	stable	163	112	alive		2019-07-28	30	3	0	Yes	No	No	No	Yes	No	No	No	3	2	Yes	2
508	control	Yes	Yes	Yes	No	3	20	2	41	0	self referral	2	1	0	1	2	male	2370	9	singleton				2019-08-25	2019-08-29	stable	176	124	alive	181	2019-08-25	30	1	0	Yes	No	No	No	No	No	No	Yes	5	2	Yes	2
509	intervention	Yes	Yes	Yes	No	3	30	4	30	3	referral	4	235	0	1	1	female	1870	0	singleton				2019-07-30	2019-08-01	stable	141	99	alive	112	2019-07-30	20	210	0	Yes	No	No	No	No	No	No	No	2	3	Yes	2	2019-07-30	18.4	3
510	intervention	Yes	Yes	Yes	No	3	25	2	22	1	book study site	2	216	0	0					singleton				2019-09-03	2019-09-10	stable	182	126	alive	92	2019-09-03	18	193	0	Yes	No	No	No	No	No	No	Yes	1	1	Yes	2	2019-09-03	17.2	2
511	control	Yes	Yes	Yes	No	3	24	1	36	3	referral	1	1	0	1	1	female	2390	0	singleton				2019-07-25	2019-07-31	stable	139	93	alive	89	2019-07-25	25	1	0	Yes	No	No	No	Yes	No	Yes	No	5	2	Yes	2
512	intervention	Yes	Yes	Yes	No	3	32		38	3	referral	5	330	1	1	1	male	2500	0	singleton				2019-08-15	2019-08-13	stable	154	115	alive	55	2019-08-15	20	244	0	Yes	No	No	No	No	No	Yes	No	1	1	Yes	1	2019-08-15	11.05	2
513	intervention	Yes	Yes	Yes	No	2	23	2	34	3	book study site	2	207	0	1	2	male	2700	10	singleton				2019-07-31	2019-08-08	stable	166	118	alive	198	2019-07-31	19	202	0	No	No	No	No	No	No	Yes	No	5	1	Yes	2	2019-07-31	23.56	3
514	control	Yes	Yes	Yes	No	4	23	2		5	referral	1	1	0	1	2	female	2600	9	singleton				2019-08-09	2019-08-16	stable	159	101	alive	119	2019-08-09	20	1	0	Yes	No	No	No	Yes	No	Yes	No	2	2	Yes	2
515	intervention	Yes	Yes	Yes	No	2	27	4	35	3	referral	4	270	0	1	2	male	2000	10	singleton				2019-07-31	2019-08-04	stable	181	119	alive	375	2019-07-30	29	255	0	Yes	Yes	No	No	Yes	No	No	No	3	3	Yes	2	2019-07-31	1.31	2
516	control	Yes	Yes	Yes	No	1	32	4	38	3	referral	4	5	0	1	2	female	3500	10	singleton				2019-07-27	2019-08-01	stable	163	120	alive	194	2019-07-27	30	9	0	Yes	No	No	No	No	No	No	Yes	7	2	Yes	2
517	control	Yes	Yes	Yes	No	3	32	2	37	6	self referral	2	1	0	1	2	male	2270	9	multiple	1	2530	10	2019-08-19	2019-08-25	stable	188	131	alive		2019-08-19	45	1	0	No	No	No	No	Yes	No	Yes	Yes	5	2	Yes	2
518	intervention	Yes	Yes	Yes	No	2	26	2		3	self referral	2	212	0	1	1	male	1600	0	singleton				2019-07-28	2019-07-30	stable	130	97	alive	28	2019-07-28	22	180	0	Yes	No	No	No	Yes	No	No	No	2	1	No	2	2019-07-28	19.3	2
519	intervention	Yes	Yes	Yes	No	1	24	1	24	1	book study site	1	212	0	1	1	female	500	0	singleton				2019-07-31	2019-08-05	stable	240	130	alive	94	2019-07-31	22	208	0	No	No	Yes	No	Yes	No	No	Yes	5	3	Yes	2	2019-07-31	14.1	2
520	control	Yes	Yes	Yes	No	3	23	2	34	4	book study site	1	2	0	1	1	female	2340	8	singleton				2019-08-27	2019-08-31	stable	170	100	alive	218	2019-08-27	20	1	0	Yes	No	No	No	Yes	No	Yes	No	4	2	No	2
521	control	Yes	Yes	Yes	No	2	36	4	22	3	referral	4	2	0	1	1	female	700	0	singleton				2019-07-27	2019-08-10	stable	173	106	alive	96	2019-07-27	20	3	0	Yes	No	No	Yes	Yes	No	Yes	No	5	3	No	1
522	intervention	Yes	Yes	Yes	No	3	19	1	38	4	referral	1	230	0	1	2	male	2900	10	singleton				2019-07-30	2019-08-04	stable	168	114	alive	146	2019-07-30	20	190	0	Yes	No	No	Yes	No	No	No	No	3	2	Yes	2	2019-07-30	2.25	2
523	control	Yes	Yes	Yes	No	1	28	3	29	1	book study site	3	1	0	0					singleton				2019-08-29	2019-09-02	stable	155	121	alive	279	2019-08-29	15	1	0	No	No	No	No	Yes	No	Yes	No	2	4	No	1
524	intervention	Yes	Yes	Yes	No	2	20	1	36	5	referral	1	236	0	1	1	female	2160	8	singleton				2019-08-29	2019-09-03	stable	150	100	alive	251	2019-08-29	19	181	0	Yes	Yes	No	No	Yes	No	No	No	1	2	Yes	2	2019-08-29	22.33	2
525	intervention	Yes	Yes	Yes	No	2	32	9	36	2	referral	9	184	0	1	2	female	2700	8	singleton				2019-09-04	2019-09-08	stable	149	98	alive	74	2019-09-04	26	206	0	Yes	No	No	No	Yes	No	Yes	No	2	2	Yes	2	2019-09-04	19.24	2
526	control	Yes	Yes	Yes	No	3	36	1	37	3	book study site	1	1	0	1	2	female	3700	10	singleton				2019-08-08	2019-08-12	stable	160	98	alive	226	2019-08-08	20	1	0	Yes	No	No	No	No	No	Yes	Yes	5	3	Yes	1
527	intervention	Yes	Yes	Yes	No	2	27	2	37	5	referral	1	224	0	1	2	female	3000	8	singleton				2019-07-28	2019-08-05	stable	135	93	alive	234	2019-07-28	28	206	0	Yes	No	No	No	Yes	No	Yes	No	1	3	No	2	2019-07-28	15.58	2
528	control	Yes	Yes	Yes	No	2	21		38	1	book study site	1	1	1	1	1	male	2500	0	singleton				2019-07-30	2019-08-01	stable	153	104	alive	246	2019-07-30	15	1	0	No	No	No	No	No	No	No	Yes	1	3	No	2
529	intervention	Yes	Yes	Yes	No	3	26	3		1	self referral	3	180	0	1	1	female			singleton				2019-09-02	2019-09-12	stable	145	110	alive	260	2019-09-02	40	221	0	Yes	No	No	No	Yes	No	Yes	No	1	2	Yes	2	2019-09-02	10.46	2
530	control	Yes	Yes	Yes	No	3	24	2	32	2	referral	1	1	0	1	2	female	1300	8	singleton				2019-08-12	2019-08-19	stable	168	107	alive	142	2019-08-12	15	1	0	No	Yes	No	No	No	No	Yes	Yes	4	2	Yes	2
531	intervention	Yes	Yes	Yes	No	1	19	1	32	2	referral	1	210	0	1	2	female	1800	10	singleton				2019-08-23	2019-09-02	stable	166	94	alive	369	2019-08-23	20	165	0	Yes	No	No	No	No	No	No	Yes	2	1	No	1	2019-08-23	20.5	2
532	control	Yes	Yes	Yes	No	3	21	1	35	3	book study site	1	1	0	1	1	female	1600	7	singleton				2019-09-03	2019-09-13	stable	197	135	alive	30	2019-09-03	21	1	0	Yes	No	No	No	Yes	No	No	No	4	2	No	1
533	intervention	Yes	Yes	Yes	No	2	20		39	3	self referral	2	362	1	1	2	male	3500	7	singleton				2019-09-02	2019-09-06	stable	140	90	alive	287	2019-09-02	22	243	0	Yes	Yes	No	Yes	No	No	No	No	1	1	Yes	2	2019-09-02		2
534	control	Yes	Yes	Yes	No	1	33	4	28	0	self referral	4	1	0	1	1	female	790	0	singleton				2019-08-19	2019-08-24	had some complications	150	123	alive	241	2019-08-19	27	1	0	Yes	No	Yes	No	Yes	No	No	Yes	3	2	No	2
535	intervention	Yes	Yes	Yes	No	4	27	2	30	2	referral	2	262	0	1	1	male	2250	0	singleton				2019-08-30	2019-09-05	stable	175	125	alive	295	2019-08-30	30	232	0	No	No	No	No	No	No	No	No	1	1	Yes	2	2019-08-30	22.4	2
536	intervention	Yes	Yes	Yes	No	2	32	3	36	4	referral	3	221	0	1	1	female	790	0	singleton				2019-08-20	2019-08-24	stable	170	120	alive	204	2019-08-20	43	310	0	Yes	No	No	No	No	Yes	No	No					2019-08-20	18.53	2
537	control	Yes	Yes	Yes	No	4	22	1	28	2	referral	1	1	0	1	1	male	2100	0	singleton				2019-09-04	2019-09-07	stable	176	122	alive	258	2019-09-04	26	1	0	No	No	Yes	No	Yes	No	No	No	2	2	Yes	2
538	control	Yes	Yes	Yes	No	3	30	2	38	2	self referral	2	1	0	1	2	female	3000	8	singleton				2019-08-23	2019-08-27	stable	224	117	alive	58	2019-08-23	25	1	0	No	No	No	No	No	No	Yes	No	1	2	Yes	2
539	control	Yes	Yes	Yes	No	3	23	2	30	2	referral	2	2	0	1	2	male	1800	9	singleton				2019-08-15	2019-08-26	stable	182	121	alive	463	2019-08-14	26	2	0	Yes	No	No	No	Yes	No	No	No	7	2	No	1
540	intervention	Yes	Yes	Yes	No	3	31	5	36	1	self referral	5	190	0	1	1	female	2030	0	singleton				2019-07-19	2019-07-29	stable	160	114	alive	93	2019-07-19	28	225	0	No	No	Yes	Yes	Yes	Yes	No	No	4	2	Yes	2	2019-07-19	4.42	2
541	intervention	Yes	Yes	Yes	No	3	23	3	37	4	self referral	3	238	0	1	2	female	2480	10	singleton				2019-07-15	2019-07-18	stable	221	127	alive	281	2019-07-14	20	254	0	No	Yes	No	No	No	No	Yes	Yes	2	2	Yes	2	2019-07-15	4.13	2
542	control	Yes	Yes	Yes	No	3	22	2	36	4	referral	2	1	0	1	1	male	2900	9	singleton				2019-08-21	2019-08-24	stable	157	113	alive	216	2019-08-21	35	5	0	Yes	No	No	No	No	No	Yes	No	6	4	No	1
543	intervention	Yes	Yes	Yes	No	1	25			4	self referral	3	212	1	1	1	female	4100	10	singleton				2019-08-02	2019-08-04	stable	179	109	alive	303	2019-08-02	30	185	0	Yes	No	No	No	No	No	Yes	No	2	1	Yes	2	2019-08-02	4.27	2
544	control	Yes	Yes	Yes	No	1	34	5	32	5	referral	5	3	0	1	2	female	1350	9	singleton				2019-08-27	2019-09-04	stable	146	100	alive	291	2019-08-27	24	3	0	Yes	Yes	Yes	No	No	No	No	No	2	2	Yes	2
545	intervention	Yes	Yes	Yes	No	3	30	2	26	3	referral	2	215	0	1	2	male	1600	8	singleton				2019-07-27	2019-08-11	stable	187	110	alive	98	2019-07-27	25	160	0	Yes	No	No	No	No	No	No	Yes	4	2	Yes	2	2019-07-27	12.5	2
546	control	Yes	Yes	Yes	No	4	25	1		4	self referral	1	1	0	1	2	male	1314	9	singleton				2019-06-26	2019-06-30	stable	152	115	alive	201	2019-06-26	36	1	0	No	Yes	No	Yes	No	No	Yes	No	2	2	Yes	2
547	intervention	Yes	Yes	Yes	No	3	29	2	32	3	referral	1	230	0	0					singleton				2019-07-31			165	113	alive	190	2019-07-31	17	203	0	No	No	No	No	No	No	Yes	No	5	2	Yes	2	2019-07-31	23.24	2
548	control	Yes	Yes	Yes	No	3	24	1	38	3	referral	1	15	0	1	2	female	2600	4	singleton				2019-08-16	2019-08-18	stable	168	116	alive		2019-08-16	17	1	0	Yes	No	No	No	No	No	Yes	No	3	2	Yes	2
549	control	Yes	Yes	Yes	No	4	22	1	38	4	referral	1	1	0	1	1	female	2870	9	singleton				2019-08-14	2019-08-18	stable	181	109	alive	403	2019-08-14	30	2	0	Yes	No	No	No	No	No	Yes	No	3	3	No	1
550	intervention	Yes	Yes	Yes	No	2	34	4	36	3	referral	4	270	0	1	1	female	2580	9	singleton				2019-07-25	2019-07-30	stable	171	115	alive	114	2019-07-25	25	210	0	Yes	No	No	No	No	No	Yes	Yes	2	1	Yes	2	2019-07-25	22.5	2
551	control	Yes	Yes	Yes	No	3	35	5	20	3	referral	5	1	0	1	1	female	310	0	singleton				2019-07-30	2019-08-04	stable	170	106	alive	89	2019-07-30	16	1	0	No	No	Yes	No	No	No	No	No	2	3	No
552	control	Yes	Yes	Yes	No	3	37	6	22	1	referral	6	1	0	0					singleton				2019-08-21	2019-08-25	stable	171	108	alive	165	2019-08-21	30	5	0	Yes	No	No	No	No	No	No	Yes	6	4	No	1
553	intervention	Yes	Yes	Yes	No	3	22	2	39	4	referral	2	211	0	1	1	male	2890	10	multiple	2	2130	8	2019-07-25	2019-07-29		164	109	alive	156	2019-07-25	18	225	0	Yes	No	No	No	No	No	Yes	No	2	2	Yes	2	2019-07-25	15.5	2
554	intervention	Yes	Yes	Yes	No	3	22	1	36	4	referral	1	225	0	1	1	male	2580	8	singleton				2019-07-13	2019-07-17	stable	142	95	alive	179	2019-07-13	28	185	0	Yes	No	No	No	No	No	No	Yes	2	1	Yes	2	2019-07-13	15.15	2
555	control	Yes	Yes	Yes	No	4	27	3	35	3	book study site	3	1	0	1	2	female	2100	7	singleton				2019-09-04			192	112	alive	265	2019-09-04	20	1	0	Yes	No	No	No	Yes	No	Yes	No	6	4	No	1
556	intervention	Yes	Yes	Yes	No	3	24	2	38	5	referral	2	258	0	1	2	female	1500	6	multiple	1	2600	6	2019-08-15	2019-08-23	stable	203	135	alive	83	2019-08-15	23	240	0	Yes	No	No	Yes	No	No	No	Yes	1	2	Yes	2	2019-08-15	10.2	2
557	control	Yes	Yes	Yes	No	3	27	1	35	3	referral	1	2	0	1	2	female	1750	8	multiple	2	1300	9	2019-08-06	2019-08-11	stable	162	104	alive	203	2019-08-06	40	2	0	Yes	No	No	No	No	No	Yes	Yes	3	2	Yes
558	intervention	Yes	Yes	Yes	No	2	21	1	34	2	referral	1	250	0	1	1	female	2300	8	singleton				2019-08-21	2019-08-27	stable	170	113	alive		2019-08-22	27	208	0	Yes	No	No	No	No	No	No	No	2	2	Yes	2	2019-08-21	22.03	2
559	intervention	Yes	Yes	Yes	No	1	32	5	40	3	self referral	5	220	0	1	1	female	2800	10	singleton				2019-08-23	2019-08-27	stable	184	124	alive	150	2019-08-23	20	237	0	Yes	No	No	No	Yes	No	No	No	2	2	Yes	2	2019-08-23	3.27	2
560	control	Yes	Yes	Yes	No	1	24	1	37	2	referral	1	1	0	1	1	female	2030	10	singleton				2019-08-05	2019-08-08	stable	150	100	alive	229	2019-08-05	22	1	0	No	No	No	No	Yes	No	No	No	4	2	Yes	2
561	control	Yes	Yes	Yes	No	1	22	1	38	3	referral	1	1	0	1	2	male	3320	10	singleton				2019-08-03	2019-08-06	stable	178	108	alive	183	2019-08-02	20	1	0	Yes	No	No	No	Yes	No	No	No	7	5	No	1
562	intervention	Yes	Yes	Yes	No	1	24	3	39	4	referral	3	251	0	1	1	female	3490	9	singleton				2019-08-11			142	92	alive	298	2019-08-11	19	274	0	Yes	No	Yes	No	Yes	No	No	No					2019-08-11	20.36	2
563	control	Yes	Yes	Yes	No	3	20	1	36	3	book study site	1	1	0	1	2	female	2620	9	singleton				2019-08-07	2019-08-13	stable	179	104	alive	163	2019-08-07	20	1	0	Yes	No	No	No	Yes	Yes	Yes	No	5	2	Yes	2
564	intervention	Yes	Yes	Yes	No	4	28	3	38	4	referral	3	215	0	1	1	male	4000	10	singleton				2019-08-06	2019-08-08	stable	142	105	alive	146	2019-08-06	19	205	0	Yes	No	No	No	No	No	Yes	No	2	3	Yes	2	2019-08-06	18.18	2
565	intervention	Yes	Yes	Yes	No	2	33	4	39	2	referral	4	200	0	1	1	male	3270	9	singleton				2019-08-14	2019-08-16	stable	155	125	alive	239	2019-08-14	35	200	0	Yes	No	No	No	No	No	No	No	2	2	Yes	2	2019-08-14	11.05	2
566	control	Yes	Yes	Yes	No	2	18	1	39	5	book study site	1	1	0	1	1	male	2140	7	singleton				2019-08-08	2019-08-15		147	94	alive	182	2019-08-08	22	1	0	Yes	No	Yes	No	Yes	No	No	No	4	2	Yes	2
567	control	Yes	Yes	Yes	No	1	34	2	38	4	book study site	2	1	0	1	2	female	2800	10	singleton				2019-07-23	2019-07-26	stable	150	110	alive	209	2019-07-23	20	1	0	No	No	No	Yes	No	No	No	No	7	2	Yes	2
568	intervention	Yes	Yes	Yes	No	2	21	1	36	8	referral	1	182	0	1	2	female	2250	8	singleton				2019-07-24	2019-07-30	stable	178	114	alive	120	2019-07-24	19	125	0	Yes	No	No	No	No	No	Yes	No	2	2	Yes	2	2019-07-24	19.31	2
569	control	Yes	Yes	Yes	No	2	30	5	38	3	referral	5	5	0	1	2	male	2800	9	multiple	1	2570	9	2019-08-23	2019-08-27	stable	207	137	alive	165	2019-08-23	25	1	0	Yes	No	No	No	No	No	No	No	2	2	Yes	2
570	intervention	Yes	Yes	Yes	No	3	34	5	24	1	book study site	5	270	0	1	2	male	390	0	singleton				2019-07-25			198	125	alive	215	2019-07-25	12	171	0	Yes	No	No	No	No	No	No	No	2	1	Yes	2	2019-07-25	17.08	2
571	intervention	Yes	Yes	Yes	No	3	24	3	37	3	referral	3	240	0	1	1	male	2800	10	singleton				2019-08-21	2019-08-25	stable	170	108	alive		2019-08-21	15	245	0	Yes	No	No	No	No	No	No	No	1	2	Yes	2	2019-08-21	23.45	2
572	control	Yes	Yes	Yes	No	2	26	2	37	4	referral	2	1	0	1	2	male	2200	0	singleton				2019-08-21		had some complications	166	99	died	86	2019-08-21	23	2	0
573	intervention	Yes	Yes	Yes	No	2	28	1	36	3	referral	1	220	0	1	1	female	2520	9	singleton				2019-08-15	2019-08-23	stable	145	100	alive	120	2019-08-15	20	210	0	Yes	No	No	No	No	No	No	Yes	2	2	Yes	2	2019-08-15	13.3	2
575	control	Yes	Yes	Yes	No	4	30		34	3	referral	3	2	1	1	1	female	1600	8	singleton				2019-08-20	2019-08-21	stable	152	94	alive	159	2019-08-20	18	1	0	Yes	No	No	No	Yes	No	No	No	4	2	No	1
576	control	Yes	Yes	Yes	No	1	28		32	3	referral	3	1	1	1	1	female	2400	8	singleton				2019-08-30	2019-09-02	stable	227	157	alive	35	2019-08-30	30	1	0	Yes	No	No	No	No	No	Yes	Yes	5	2	No	1
577	control	Yes	Yes	Yes	No	1	27	3	20	1	book study site	3	1	0	0					singleton				2019-08-20	2019-08-25	stable	155	98	alive	202	2019-08-20	47	1	0	Yes	No	No	No	No	No	No	No	3	4	No	2
578	intervention	Yes	Yes	Yes	No	2	26	3	43	4	book study site	3	220	0	1	2	male	3500	9	singleton				2019-09-04	2019-09-10	stable	163	93	alive	226	2019-09-04	22	202	0	Yes	Yes	No	No	Yes	No	No	No	1	1	Yes	2	2019-09-04	16.36	2
579	intervention	Yes	Yes	Yes	No	2	27	2	39	2	referral	2	208	0	1	1	male	2000	8	singleton				2019-07-23	2019-07-28	stable	163	122	alive	283	2019-07-23	22	220	0	Yes	No	No	No	Yes	No	No	No	2	2	Yes	2	2019-07-23	21.11	2
580	control	Yes	Yes	Yes	No	2	19	1	38	5	book study site	1	2	0	1	2	male	2750	10	multiple	1	2600	9	2019-07-19	2019-07-22	stable	153	97	alive	153	2019-07-19	25	1	0	Yes	No	No	Yes	No	No	Yes	No	4	2	Yes	2
581	intervention	Yes	Yes	Yes	No	2	45	4	26	2	self referral	4	245	0	1	1	female	500	0	singleton				2019-09-01	2019-09-06	stable	180	91	alive	241	2019-09-01	30	210	0	No	Yes	Yes	No	Yes	No	No	No	2	2	Yes	2	2019-09-01	23.3	2
582	control	Yes	Yes	Yes	No	3	36	5	39	5	referral	5	1	0	1	2	female	4000	8	singleton				2019-08-14	2019-08-18	stable	145	100	alive	241	2019-08-14	23	2	0	Yes	No	No	No	No	No	Yes	No	5	2	No	1
583	intervention	Yes	Yes	Yes	No	3	26	1	39	4	referral	1	205	0	1	2	female	3000	9	singleton				2019-08-13		stable	150	96	alive	195	2019-08-13	19	202	0	Yes	No	No	No	No	No	Yes	No	3	2	Yes	2	2019-08-13	23.57	3
584	control	Yes	Yes	Yes	No	4	22	2		3	referral	2	1	0	1	1	male	2500	6	singleton				2019-08-10	2019-08-17	stable	149	87	alive	32	2019-08-10	12	1	0	No	Yes	No	No	No	No	Yes	Yes	2	2	Yes	2
585	control	Yes	Yes	Yes	No	2	19	2	35	4	referral	1	2	0	0					singleton				2019-06-27	2019-07-03	stable	180	97	alive	139	2019-06-27	37	2	0	Yes	No	No	Yes	Yes	No	No	No	4	2	Yes	1
586	control	Yes	Yes	Yes	No	3	22	1	34	4	referral	1	2	0	1	1	female	1670	0	singleton				2019-08-16	2019-08-21	stable	192	123	alive	216	2019-08-16	23	1	0	Yes	Yes	Yes	No	No	No	Yes	No	2	2	Yes	2
587	control	Yes	Yes	Yes	No	3	38	5	39	4	referral	5	1	0	1	1	male	2480	9	singleton				2019-07-06	2019-07-09	stable	189	105	alive	159	2019-07-06	26	1	0	Yes	Yes	No	No	Yes	No	No	No	4	2	No	2
588	intervention	Yes	Yes	Yes	No	1	18	1	22	1	book study site	1	260	0	0					singleton				2019-08-16	2019-08-22		165	104	alive	359	2019-08-15	24	225	0	Yes	No	No	No	No	No	No	No	2	1	Yes	2	2019-08-16	7.5	2
589	intervention	Yes	Yes	Yes	No	3	31	5	39	3	referral	5	215	0	1	2	female	3000	9	singleton				2019-08-13	2019-08-21	stable	164	118	alive	249	2019-08-13	16	198	0	Yes	No	No	Yes	No	No	No	Yes	5	1	Yes	2	2019-08-13	18.16	2
590	control	Yes	Yes	Yes	No	4	38	7	32	2	book study site	7	1	0	1	2	female	1980	9	singleton				2019-08-21	2019-08-26	stable	138	90	alive	198	2019-08-21	29	3	0	Yes	Yes	No	Yes	Yes	No	No	No	2	2	Yes	2
591	control	Yes	Yes	Yes	No	3	19	1	26	2	referral	1	1	0	1	1	female	730	0	singleton				2019-08-12	2019-08-16	stable	149	100	alive	255	2019-08-12	15	1	0	No	Yes	Yes	No	No	No	Yes	No	5	2	Yes	2
592	intervention	Yes	Yes	Yes	No	2	32	2	28	1	referral	2	260	0	1	1	female	900	0	singleton				2019-08-19	2019-08-24	stable	155	107	alive	128	2019-08-19	15	215	0	Yes	No	No	No	No	No	No	No	2	2	Yes	2
593	control	Yes	Yes	Yes	No	1	30	3	28	2	referral	3	5	0	1	2	male	2700	0	singleton				2019-05-16	2019-07-15		188	138	alive	129	2019-05-16	44	5	0	Yes	No	Yes	No	No	No	No	No	6	4	No	1
666	intervention	Yes	Yes	Yes	No	3	22	1	28	4	book study site	1	250	0	1	2	female	1170	9	singleton				2019-04-24	2019-05-15	stable	196	144	alive	217	2019-04-24	19	245	0	Yes	Yes	No	No	Yes	No	No	Yes	2	2	Yes	2		13.41	2
667	control	Yes	Yes	Yes	No	2	30	5	27	1	referral	5	1	0	1	2	male	2900	9	singleton				2019-03-07	2019-03-11	had some complications	209	134	alive	233	2019-03-07	29	1	0	No	No	No	Yes	No	No	No	Yes	3	3	No	1
668	intervention	Yes	Yes	Yes	No	2	22	3	39	5	referral	3	242	0	1	1	male	2190	5	singleton				2019-08-05	2019-08-07	stable	161	120	alive	163	2019-08-05	38	245	0	Yes	No	No	No	No	No	No	Yes	1	2	Yes	2	2019-08-05	4.5	2
669	control	Yes	Yes	Yes	No	3	20	1	38	1	referral	1	1	0	1	2	male	3320	10	singleton				2019-08-03	2019-08-07	stable	147	93	alive	220	2019-08-03	27	1	0	Yes	No	No	No	Yes	No	No	No	1	1	Yes	2
670	intervention	Yes	Yes	Yes	No	2	21	1	40	4	referral	1	235	0	1	1	female	1590	0	singleton				2019-05-17	2019-05-27	stable	159	107	alive	275	2019-05-17	19	218	0	Yes	No	No	Yes	No	No	No	No	2	2	Yes	2	2019-05-17	20.31	2
672	control	Yes	Yes	Yes	No	1	20		38	4	referral	1	1	1	1	2	male	2000	9	multiple	2	2600	7	2019-02-25	2019-03-12	stable	151	103	alive	199	2019-02-25	17	2	1	Yes	Yes	No	No	Yes	No	Yes	No	3	2	Yes	2
[truncated: 23 more columns]
